# Supplementary material for: High-Throughput Sequencing Reveals the Gut Microbiome of the Bactrian Camel in Different Ages
Source: Curr Microbiol. 2019 Apr 27;76(7):810–7. doi: 10.1007/s00284-019-01689-6 (PMC6544607; doi:10.1007/s00284-019-01689-6)
Supplement: Supplementary file 2 — Supplementary material 2 (XLSX 14 kb) [file 284_2019_1689_MOESM2_ESM.xlsx]

## Sheet: otu_table_L2
Taxon	TW1	TW2	TW3	TW4	TW5	TW6	ON1	ON2	ON3	ON4	ON5	ON6	TH1	TH2	TH3	TH4	TH5	TH6
k__Bacteria;p__Firmicutes	0.379378	0.624255	0.474982	0.594146	0.757264	0.560977	0.495948	0.545176	0.615468	0.594727	0.754839	0.630471	0.450538	0.633532	0.714308	0.645304	0.597829	0.511201
k__Bacteria;p__Bacteroidetes	0.143054	0.21058	0.00805417	0.131011	0.102518	0.102886	0.214898	0.188875	0.235061	0.171614	0.190595	0.165082	0.18889	0.239042	0.205409	0.236231	0.283849	0.289478
k__Bacteria;p__Verrucomicrobia	0.000434153	0.00530446	0.00277976	0.0294924	0.0746536	0.000435035	0.246455	0.232558	0.0477747	0.16814	0.00598523	0.151253	0.06883	0.0298215	0.0485399	0.0809446	0.0895288	0.16927
k__Bacteria;p__Proteobacteria	0.250579	0.0879233	0.321311	0.0412745	0.0128148	0.312935	0.010441	0.00573539	0.0642702	0.0266814	0.017567	0.0185433	0.134203	0.0396055	0.00331304	0.00574847	0.00527103	0.00591576
k__Bacteria;p__Fusobacteria	0.220405	0.0116262	0.0117605	0.1299	0	0.000217517	0	0	0	0	0.000155461	0	0.137974	0.00555729	0	0	0	0
k__Bacteria;p__Actinobacteria	0.00180897	0.0553699	0.1134	0.0526862	0.0195202	0.0155887	0.0105969	0.00534255	0.00645814	0.0148405	0.00901671	0.0110002	0.00157146	0.0286475	0.00392942	0.00411714	0.0033829	0.00481148
k__Bacteria;p__Tenericutes	0.0036903	0.00290655	0	0.00370508	0.00774847	0.00261021	0.00958392	0.0083281	0.00879241	0.00892011	0.00878352	0.00715015	0.00440009	0.01268	0.00708837	0.0113416	0.00826056	0.00922858
k__Bacteria;p__Spirochaetae	0	0	0	0.000296406	0.0111757	0	0.00740221	0.00322124	0.0144725	0.00260499	0.00481928	0.00597156	0.0102931	0.00485285	0.012944	0.0130506	0.00440563	0.00410159
k__Bacteria;p__Saccharibacteria	0	0.000508647	0.00121169	0.0049648	0.00841901	0.0012326	0.000857098	0.00754243	0.00295674	0.00749921	0.00497474	0.00565726	0.00141432	0.00164371	0.00192619	0.00077682	0.0033829	0.00181417
k__Bacteria;p__Chloroflexi	0	0	0.0312188	0.00111152	0.000596036	0.000362529	0.000155836	0	0.000155618	0.000315756	0.000855033	0.00102145	0	0.000234815	7.70475e-05	0	0	0
k__Bacteria;p__Acidobacteria	0	0	0.019886	0.00170433	0.000521532	0.000362529	0.000467508	0.000157134	0.000155618	0.00157878	0.000388651	0.000942877	0	0	0	0	0	0
k__Bacteria;p__Cyanobacteria	0.000434153	0.00138061	0.000142552	0.00103742	0.0017136	0.00166763	0.00038959	0.00149277	0.00147837	0.000552573	0.000388651	0.000707158	0.000628585	0.00219161	0.00115571	0.00100987	0.00188813	0.00220855
k__Bacteria;p__Gemmatimonadetes	0	0	0.00997862	0.00274176	0.00119207	0.000290023	0.00124669	0.000392835	0.00124494	0.00126302	0.000155461	0.000471439	0	0	0	0	0	0
k__Bacteria;p__Lentisphaerae	0	0.000145328	0	0.00385328	0.000968559	0	0.000311672	0	0.00101152	0.000157878	0.000155461	0	0.000314292	0.000547902	0.00030819	0	0.000157344	0
k__Bacteria;p__Fibrobacteres	0	0	0	0.000296406	0.000447027	0	0.000155836	0.000392835	0.000155618	0	0.000310921	0.000785731	0.000628585	0.00101753	0	0.000854502	0.00118008	0.00110428
k__Bacteria;p__Synergistetes	0	0	0	0.000148203	7.45045e-05	0	0.00038959	0.000628536	0.000389045	0.000236817	0.000466382	0.000157146	0.000157146	0.000234815	0.000770475	0.000621456	0.000629376	0.000631014
k__Bacteria;p__Planctomycetes	0	0	0.000427655	0.00133383	0.000372523	0.000435035	0	0	0	0.000710452	0.000388651	0.000628585	0	0	0	0	0	0
k__Bacteria;p__Nitrospirae	0	0	0.00292231	7.41015e-05	0	0	0.000467508	0	0	0.000157878	0	0	0	0	0	0	0	0
k__Bacteria;p__Elusimicrobia	0	0	0	7.41015e-05	0	0	0	0.000157134	0.000155618	0	0.000155461	0	0	0.000234815	0	0	0.000157344	0.00023663
k__Bacteria;p__Armatimonadetes	0	0	0.000712758	0	0	0	0	0	0	0	0	0	0	0	0	0	0	0
No_blast_hit;Other	0	0	0	0	0	0	0	0	0	0	0	0.000157146	0	0.000156544	0.000231143	0	0	0
k__Bacteria;p__Latescibacteria	0	0	0.000427655	0	0	0	0	0	0	0	0	0	0	0	0	0	0	0
k__Bacteria;p__Chlamydiae	0.000217077	0	0	0	0	0	0	0	0	0	0	0	0.000157146	0	0	0	0	0
k__Bacteria;p__RBG-1_(Zixibacteria)	0	0	0.000356379	0	0	0	0	0	0	0	0	0	0	0	0	0	0	0
k__Bacteria;p__Deferribacteres	0	0	0	0	0	0	0.000233754	0	0	0	0	0	0	0	0	0	7.8672e-05	0
k__Bacteria;p__Aminicenantes	0	0	0.000213828	0	0	0	0	0	0	0	0	0	0	0	0	0	0	0
k__Bacteria;p__Parcubacteria	0	0	0.000213828	0	0	0	0	0	0	0	0	0	0	0	0	0	0	0
k__Bacteria;p__FBP	0	0	0	0.000148203	0	0	0	0	0	0	0	0	0	0	0	0	0	0
