# Supplementary material for: High-Throughput Sequencing Reveals the Gut Microbiome of the Bactrian Camel in Different Ages
Source: Curr Microbiol. 2019 Apr 27;76(7):810–7. doi: 10.1007/s00284-019-01689-6 (PMC6544607; doi:10.1007/s00284-019-01689-6)
Supplement: Supplementary file 3 — Supplementary material 3 (XLSX 65 kb) [file 284_2019_1689_MOESM3_ESM.xlsx]

## Sheet: Table S4
Taxon	TW1	TW2	TW3	TW4	TW5	TW6	ON1	ON2	ON3	ON4	ON5	ON6	TH1	TH2	TH3	TH4	TH5	TH6
k__Bacteria;p__Firmicutes;c__Clostridia;o__Clostridiales;f__Ruminococcaceae;g__Ruminococcaceae_UCG-005	0.0012301	0.000217992	0	0.00859578	0.106094	0.000507541	0.09693	0.096873	0.12037	0.129618	0.176137	0.148425	0.0656871	0.0634001	0.137915	0.109842	0.110534	0.110033
k__Bacteria;p__Verrucomicrobia;c__Verrucomicrobiae;o__Verrucomicrobiales;f__Verrucomicrobiaceae;g__Akkermansia	0.000434153	0.0052318	0.000427655	0.0215635	0.0714499	0.000435035	0.243338	0.232244	0.0441955	0.165377	0.00342013	0.149603	0.0667086	0.0255949	0.04384	0.0780704	0.0794587	0.167219
k__Bacteria;p__Firmicutes;c__Clostridia;o__Clostridiales;f__Christensenellaceae;g__Christensenellaceae_R-7_group	0.00173661	0.00130795	0	0.0106706	0.102071	0.000145012	0.0834502	0.101508	0.122782	0.0947269	0.12157	0.105602	0.0363794	0.0468065	0.102473	0.109842	0.121312	0.0780091
k__Bacteria;p__Proteobacteria;c__Gammaproteobacteria;o__Enterobacteriales;f__Enterobacteriaceae;g__Escherichia-Shigella	0.23437	0.00566778	0.27933	0.00674324	0.000596036	0.270882	0.00038959	0.000549969	0.00147837	0.00197348	0.000932763	0.00110002	0.124067	0.00320914	0	0	0	0
k__Bacteria;p__Bacteroidetes;c__Bacteroidia;o__Bacteroidales;f__Rikenellaceae;g__Rikenellaceae_RC9_gut_group	0	0.000145328	0	0.0046684	0.0298018	0	0.0596073	0.0463545	0.0620915	0.0348911	0.0579868	0.039758	0.0491868	0.0533031	0.0497727	0.0815661	0.0954292	0.086449
k__Bacteria;p__Bacteroidetes;c__Bacteroidia;o__Bacteroidales;f__Bacteroidaceae;g__Bacteroides	0.0563676	0.0251417	0.00662865	0.111523	0.0261511	0.0437935	0.0396603	0.0390478	0.0645036	0.0508368	0.0333463	0.0224719	0.0355936	0.0367877	0.0284305	0.0263342	0.0468099	0.0545827
k__Bacteria;p__Bacteroidetes;c__Bacteroidia;o__Bacteroidales;f__Rikenellaceae;g__Alistipes	0.0723589	0.179625	0.00085531	0.00185254	0.0032782	0.0409658	0.0336606	0.0407762	0.0210084	0.0228134	0.0220754	0.0282863	0.041408	0.0806199	0.0181832	0.0262565	0.0232082	0.0213756
k__Bacteria;p__Firmicutes;c__Clostridia;o__Clostridiales;f__Ruminococcaceae;g__[Eubacterium]_coprostanoligenes_group	0.00759768	0.0107543	0.000926586	0.00859578	0.0537923	0.000797564	0.0511142	0.0416405	0.0494865	0.0532049	0.0449281	0.0487153	0.0287578	0.027082	0.0553201	0.0549212	0.0435056	0.0427512
k__Bacteria;p__Firmicutes;c__Clostridia;o__Clostridiales;f__Lachnospiraceae;g__Blautia	0.0416787	0.0840721	0.0371347	0.0659504	0.032037	0.0651827	0.0131681	0.00942803	0.0061469	0.0140512	0.0152351	0.0147717	0.0228648	0.0482154	0.0158718	0.00536006	0.00212414	0.00126203
k__Bacteria;p__Firmicutes;c__Clostridia;o__Clostridiales;f__Ruminococcaceae;g__Ruminococcaceae_UCG-010	0	0.000217992	0	0.0046684	0.00938757	0.000145012	0.0331931	0.027027	0.0282446	0.0265235	0.0621065	0.031115	0.0165789	0.0240294	0.0476924	0.0380642	0.035009	0.0311563
k__Bacteria;p__Firmicutes;c__Clostridia;o__Clostridiales;f__Ruminococcaceae;g__Ruminococcaceae_UCG-014	0.0313314	0.0172213	0.19722	0.00200074	0.0209358	0.00232019	0.00350631	0.0155563	0.0112823	0.00915693	0.0066848	0.0125717	0.0122574	0.0147934	0.00624085	0.00908879	0.00432696	0.00702003
k__Bacteria;p__Fusobacteria;c__Fusobacteriia;o__Fusobacteriales;f__Fusobacteriaceae;g__Cetobacterium	0.215847	0.0114809	0.0114041	0	0	0	0	0	0	0	0.000155461	0	0.134439	0.00540075	0	0	0	0
k__Bacteria;p__Firmicutes;c__Clostridia;o__Clostridiales;f__Lachnospiraceae;g__uncultured	0.0193922	0.027031	0.00997862	0.0768433	0.0552079	0.0305249	0.0116098	0.00612822	0.0162621	0.0111304	0.0189662	0.0117074	0.0136717	0.0212116	0.0140227	0.0177892	0.00770986	0.00796656
k__Bacteria;p__Firmicutes;c__Clostridia;o__Clostridiales;f__Ruminococcaceae;g__Ruminococcaceae_UCG-013	0	0.000435983	0	0.00659503	0.0125913	0	0.0179991	0.0245129	0.0193744	0.0223398	0.0426739	0.0345722	0.0176789	0.0144803	0.0449958	0.0289754	0.0468099	0.0319451
k__Bacteria;p__Firmicutes;c__Clostridia;o__Clostridiales;f__Ruminococcaceae;g__Ruminococcus_1	0.00441389	0.00857434	0.000356379	0.00392738	0.00849352	0.00703306	0.0243883	0.0087995	0.0231092	0.0212346	0.0239409	0.0218433	0.011236	0.0219944	0.055166	0.0408607	0.0188813	0.0136457
k__Bacteria;p__Firmicutes;c__Clostridia;o__Clostridiales;f__Peptostreptococcaceae;g__Peptoclostridium	0.00513748	0.00632176	0.00135424	0.00370508	0.097899	0.0172564	0.0109864	0.0261628	0.035014	0.0157878	0.00994947	0.00550012	0.00479296	0.0100188	0.0138686	0.00528237	0.0114074	0.0123837
k__Bacteria;p__Firmicutes;c__Clostridia;o__Clostridiales;f__Ruminococcaceae;g__uncultured	0.00984081	0.00559512	0.002067	0.0049648	0.00804649	0.0106584	0.0139473	0.0179133	0.0176626	0.0188664	0.0282161	0.0208219	0.0179147	0.0166719	0.0212651	0.0248582	0.0229722	0.0205868
k__Bacteria;p__Firmicutes;c__Clostridia;o__Clostridiales;f__Lachnospiraceae;g__[Ruminococcus]_torques_group	0.0105644	0.0701206	0.0412687	0.0331234	0.0017136	0.043866	0.000623344	0	0.000233427	0.000315756	0.000699572	0.000707158	0.00361436	0.0447714	0.000847523	0.00132059	0.000629376	0.000946522
k__Bacteria;p__Bacteroidetes;c__Bacteroidia;o__Bacteroidales;f__Prevotellaceae;g__Prevotellaceae_UCG-003	0	0.000145328	0	0.00133383	0.0133363	0.00210267	0.0169082	0.00408548	0.0262216	0.00923587	0.0191216	0.0172861	0.00887876	0.0122887	0.00893751	0.0221394	0.0261191	0.0537151
k__Bacteria;p__Firmicutes;c__Bacilli;o__Lactobacillales;f__Streptococcaceae;g__Streptococcus	0.02822	0.0694666	0.0286529	0.0400148	0.00126658	0.0139211	0	0	0	0	0	0	0.0138289	0.0313087	0	0	0	0
k__Bacteria;p__Firmicutes;c__Clostridia;o__Clostridiales;f__Ruminococcaceae;g__Ruminococcaceae_NK4A214_group	0.000506512	0.00116262	0	0.00296406	0.0185516	0.00703306	0.016129	0.0216059	0.0182851	0.0161036	0.0174116	0.0174432	0.0052644	0.00759236	0.0188766	0.0163909	0.0171505	0.0195614
k__Bacteria;p__Firmicutes;c__Clostridia;o__Clostridiales;f__Ruminococcaceae;g__Ruminococcaceae_UCG-011	0.000144718	0.000145328	0	0.00207484	0.0119952	0	0.0148044	0.0179133	0.0197635	0.0186296	0.019588	0.0205862	0.00746445	0.0112711	0.0181832	0.0175561	0.0233656	0.0131724
k__Bacteria;p__Firmicutes;c__Clostridia;o__Clostridiales;f__Lachnospiraceae;g__Lachnospiraceae_UCG-008	0.011288	0.0119169	0.0230221	0.0160059	0.0192222	0.0218242	0.00989559	0.009978	0.0096483	0.00702558	0.00746211	0.0093502	0.00950735	0.00900125	0.0126358	0.0106424	0.0053497	0.00654677
k__Bacteria;p__Firmicutes;c__Clostridia;o__Clostridiales;f__Lachnospiraceae;g__Lachnospiraceae_NK4A136_group	0.000506512	0.0200552	7.13e-05	0.0203038	0.00998361	0.0398057	0.00638928	0.00384978	0.0103486	0.00749921	0.0120482	0.0103717	0.00534297	0.0162023	0.0130981	0.0148373	0.00621509	0.00410159
k__Bacteria;p__Firmicutes;c__Clostridia;o__Clostridiales;f__Ruminococcaceae;g__Faecalibacterium	0.0637482	0.00428717	0.000356379	0.0237866	0.000372523	0.0551769	0.00155836	0.000157134	0.000466853	0.000947269	0.00108822	0.000707158	0.0306435	0.00211334	0.000693428	0.00116523	0.000708048	0.00023663
k__Bacteria;p__Proteobacteria;c__Deltaproteobacteria;o__Desulfovibrionales;f__Desulfovibrionaceae;g__Desulfovibrio	0.011288	0.0751344	0.000213828	0.000741015	0.00245865	0.0335702	0.00038959	0.000707102	0.000855898	0.000947269	0.00108822	0.00102145	0.00597156	0.0308391	0.00030819	0.00100987	0.0019668	0.00244518
k__Bacteria;p__Actinobacteria;c__Coriobacteriia;o__Coriobacteriales;f__Coriobacteriaceae;g__Collinsella	7.24e-05	0.050574	0.0914469	0	0	0	0	0	0	0	0	0	0.000157146	0.0246556	0	0	0	0
k__Bacteria;p__Firmicutes;c__Negativicutes;o__Selenomonadales;f__Acidaminococcaceae;g__Phascolarctobacterium	7.24e-05	0.0651068	0.00955096	0.00148203	0.00141559	0.0113109	0.00187003	0.00298554	0.00210084	0.00205242	0.0033424	0.0032215	0.00165003	0.0272386	0.00739656	0.0055931	0.00873259	0.00851869
k__Bacteria;p__Firmicutes;c__Clostridia;o__Clostridiales;f__Ruminococcaceae;g__Ruminococcaceae_UCG-002	0.00065123	0.000290655	0	0.00170433	0.0225004	0.00137761	0.00405174	0.0223916	0.00933707	0.0163404	0.0163234	0.00455724	0.00479296	0.00641828	0.00993913	0.00893343	0.0120368	0.00804543
k__Bacteria;p__Fusobacteria;c__Fusobacteriia;o__Fusobacteriales;f__Fusobacteriaceae;g__Fusobacterium	0.000217077	0	0.000285103	0.1299	0	0.000217517	0	0	0	0	0	0	0	0	0	0	0	0
k__Bacteria;p__Bacteroidetes;c__Bacteroidia;o__Bacteroidales;f__Bacteroidales_BS11_gut_group;g__uncultured_bacterium	7.24e-05	0.000290655	0	0.00170433	0.00365072	0	0.00740221	0.0150849	0.00918145	0.00434165	0.00466382	0.00298578	0.00675729	0.007201	0.00446876	0.0187214	0.0209268	0.017274
k__Bacteria;p__Firmicutes;c__Clostridia;o__Clostridiales;f__Ruminococcaceae;g__Butyricicoccus	0.00759768	0.0138061	0.00313614	0.0327529	0	0.0508991	0	0	0	0	0	0	0.0032215	0.00790545	0	0	0	0
k__Bacteria;p__Firmicutes;c__Clostridia;o__Clostridiales;f__Ruminococcaceae;g__Anaerotruncus	0.00629522	0.042145	0.00199572	0.000222305	0.000745045	0.00224768	0.00249338	0.00227844	0.0017118	0.0018156	0.00396424	0.00447867	0.0061287	0.024186	0.00285076	0.00427251	0.00385493	0.00347058
k__Bacteria;p__Firmicutes;c__Clostridia;o__Clostridiales;f__Clostridiaceae_1;g__Clostridium_sensu_stricto_1	0.00390738	0.0103183	0.00534569	0.0377918	0.00290568	0.0288573	0.00155836	0.000785669	0.00295674	0.00228923	0.000621842	0	0.00259291	0.00673137	0.000693428	0.000310728	0.00039336	7.89e-05
k__Bacteria;p__Bacteroidetes;c__Bacteroidia;o__Bacteroidales;f__Bacteroidales_S24-7_group;g__uncultured_bacterium	0	0	0	0.000444609	0.0149009	7.25e-05	0.0056101	0.00290698	0.00575786	0.00394695	0.00497474	0.0061287	0.00463581	0.00735755	0.0322059	0.00582615	0.0039336	0.0023663
k__Bacteria;p__Spirochaetae;c__Spirochaetes;o__Spirochaetales;f__Spirochaetaceae;g__Treponema_2	0	0	0	0.000222305	0.0111757	0	0.00685679	0.00322125	0.0144725	0.00260499	0.00481928	0.00581441	0.0101359	0.00438322	0.0128669	0.0125845	0.00401227	0.00378609
k__Bacteria;p__Bacteroidetes;c__Bacteroidia;o__Bacteroidales;f__M2PB4-65_termite_group;g__uncultured_bacterium	0	7.27e-05	0	0.00096332	0.000670541	0	0.00763597	0	0.00451292	0.016893	0.010649	0.00282863	0.00385008	0.00446149	0.0169505	0.0047386	0.00267485	0.0199558
k__Bacteria;p__Tenericutes;c__Mollicutes;o__Mollicutes_RF9;f__uncultured_bacterium;g__uncultured_bacterium	0.00340087	0.00290655	0	0.00311226	0.00581135	0.00261021	0.00685679	0.00581395	0.00622471	0.00749921	0.00575204	0.00440009	0.00385008	0.0102536	0.00577857	0.00815661	0.00660845	0.00741442
k__Bacteria;p__Firmicutes;c__Clostridia;o__Clostridiales;f__Lachnospiraceae;g__Lachnoclostridium	0.0120839	0.0152594	0.01732	0.0154131	0.00283117	0.00928074	0.000623344	0.000314268	0.000155618	0.000236817	0.00295375	0.00243577	0.00550012	0.00704446	0.00100162	0.000543774	0.000629376	0.00023663
k__Bacteria;p__Firmicutes;c__Clostridia;o__Clostridiales;f__Peptococcaceae;g__uncultured	7.24e-05	0.000363319	0	0.000815117	0.00521532	0.000435035	0.0077918	0.00667819	0.00568005	0.0082886	0.00684026	0.00864304	0.00502868	0.00367877	0.00562447	0.00769052	0.0118795	0.00899195
k__Bacteria;p__Firmicutes;c__Clostridia;o__Clostridiales;f__Lachnospiraceae;g__[Eubacterium]_oxidoreducens_group	0	0.000435983	0.00128297	0.000444609	0.00722694	0.000362529	0.00545426	0.00463545	0.00638033	0.00757815	0.0119705	0.00722873	0.00361436	0.00469631	0.00955389	0.00784588	0.00550704	0.00796656
k__Bacteria;p__Firmicutes;c__Clostridia;o__Clostridiales;f__Family_XIII;g__Family_XIII_AD3011_group	0.00412446	0.00138061	0.000570207	0.000666914	0.00439577	0.000290023	0.00436341	0.00895663	0.00443511	0.00623619	0.00785076	0.00424295	0.00895734	0.0041484	0.0077818	0.00939952	0.00684447	0.0064679
k__Bacteria;p__Firmicutes;c__Clostridia;o__Clostridiales;f__Lachnospiraceae;g__[Eubacterium]_rectale_group	0.000723589	0.025505	0.00356379	0.0254168	0.00126658	0.0131961	0.000467508	0	0.000544662	0.000236817	0.000466382	0.00102145	0.000707158	0.0136193	0.00061638	0.00038841	0.000157344	0.000394384
k__Bacteria;p__Firmicutes;c__Negativicutes;o__Selenomonadales;f__Acidaminococcaceae;g__Succiniclasticum	0.0572359	0.00145328	0	0	0	0.000580046	0	0	0	0	0	0	0.0253791	0.000860989	0	0	0	0
k__Bacteria;p__Firmicutes;c__Clostridia;o__Clostridiales;f__Ruminococcaceae;g__Ruminococcaceae_UCG-004	0.00274964	0.00733905	0.00320741	0.000148203	0.00804649	0.00514791	0.00342839	0.00699246	0.00326797	0.00371014	0.00427517	0.0073073	0.0032215	0.00540075	0.00238847	0.00458324	0.00361891	0.00354946
k__Bacteria;p__Bacteroidetes;c__Bacteroidia;o__Bacteroidales;f__Rikenellaceae;g__dgA-11_gut_group	0	0.000145328	0	0.000518711	0.000447027	0	0.00483092	0.00777813	0.00217865	0.00497316	0.00800622	0.00306435	0.00377151	0.00641828	0.0100162	0.00823429	0.0130596	0.00252406
k__Bacteria;p__Firmicutes;c__Clostridia;o__Clostridiales;f__Lachnospiraceae;g__unidentified	0.00224313	0.00319721	0.0387741	0.0236384	0	0.00137761	0.000311672	0.000235701	0	0.000157878	0.000310921	0.000628585	0.00102145	0.00195679	0.000539333	0.000233046	0.00078672	7.89e-05
k__Bacteria;p__Firmicutes;c__Clostridia;o__Clostridiales;f__Lachnospiraceae;g__Tyzzerella_4	0	0.00239791	0.00612972	0.0234161	0.00320369	0.00137761	0.00148044	0.00133564	0.00070028	0.00102621	0.00326467	0.00715015	0.00212147	0.00313087	0.00462285	0.00318496	0.0059004	0.00315507
k__Bacteria;p__Firmicutes;c__Clostridia;o__Clostridiales;f__Ruminococcaceae;g__Ruminococcaceae_UCG-009	0	7.27e-05	0	0.00103742	0.00186261	0	0.00358423	0.00565682	0.00653595	0.00923587	0.00715119	0.00306435	0.00243577	0.00391359	0.00932275	0.00497165	0.00652978	0.00433822
k__Bacteria;p__Firmicutes;c__Clostridia;o__Clostridiales;f__Ruminococcaceae;g__Candidatus_Soleaferrea	0.000723589	0.000653975	7.13e-05	0.00163023	0.00134108	0.000580046	0.00381798	0.00471402	0.00653595	0.0050521	0.00629615	0.00432152	0.00267149	0.0030526	0.0077818	0.0055931	0.00511368	0.00615239
k__Bacteria;p__Firmicutes;c__Clostridia;o__Clostridiales;f__Ruminococcaceae;g__Subdoligranulum	0.00723589	0.00915565	0.000285103	0.000518711	7.45e-05	0.0409658	0	0	0	0	0	0.000157146	0.00361436	0.00336569	0	0	0	0
k__Bacteria;p__Firmicutes;c__Clostridia;o__Clostridiales;f__Lachnospiraceae;g__Roseburia	0.000506512	0.000581311	0.00377762	0.0146721	0.00350171	0.0108034	0.00342839	0.00196417	0.00248988	0.00402589	0.00365332	0.00259291	0.00251434	0.00203507	0.00285076	0.00349569	0.00125875	0.000946522
k__Bacteria;p__Firmicutes;c__Clostridia;o__Clostridiales;f__Lachnospiraceae;g__Lachnospiraceae_NC2004_group	0.00166425	0.00290655	0.000498931	0.00363097	0.00238414	0.00319025	0.00366215	0.00267128	0.00536881	0.00284181	0.00582977	0.00565726	0.00298578	0.00399186	0.0061638	0.00613688	0.0019668	0.00165641
k__Bacteria;p__Proteobacteria;c__Deltaproteobacteria;o__Bradymonadales;f__uncultured_bacterium;g__uncultured_bacterium	0	0	0	0	0	0	0.00288297	0	0.0575786	0	0.000310921	0	0	0	0	0	0	0
k__Bacteria;p__Firmicutes;c__Clostridia;o__Clostridiales;f__Ruminococcaceae;g__Ruminiclostridium_9	0.00354559	0.00835634	0.000641483	0.000815117	0.00201162	0.0196491	0.00077918	0.00109994	0.000622471	0.00197348	0.00209872	0.00196433	0.00298578	0.007201	0.000847523	0.00201973	0.00110141	0.00212967
k__Bacteria;p__Bacteroidetes;c__Bacteroidia;o__Bacteroidales;f__Prevotellaceae;g__Prevotellaceae_UCG-004	0	0	0	0.000815117	0.00081955	0	0.00763597	0.00565682	0.00357921	0.00386801	0.00466382	0.00345722	0.00275006	0.00532248	0.00531628	0.00536006	0.00597907	0.00291844
k__Bacteria;p__Bacteroidetes;c__Bacteroidia;o__Bacteroidales;f__p-2534-18B5_gut_group;g__uncultured_bacterium	0	0	0	0	0	0	0.00311672	0.00604965	0.00342359	0.000552573	0.000699572	0.00982164	0.00110002	0.00148716	0.00932275	0.00271887	0.00896861	0.00110428
k__Bacteria;p__Firmicutes;c__Erysipelotrichia;o__Erysipelotrichales;f__Erysipelotrichaceae;g__Candidatus_Stoquefichus	0	0.000145328	0	0.000592812	0.0209358	0	0.00163628	0.00392835	0.00186741	0.00615725	0.0017878	0.000392866	0.00157146	0.000704446	0.00192619	0.00155364	0.00078672	0.0033917
k__Bacteria;p__Firmicutes;c__Clostridia;o__Clostridiales;f__Lachnospiraceae;g__[Ruminococcus]_gauvreauii_group	0.00260492	0.00370586	0.00983607	0.00274176	0.0132618	0.00609049	0	0.000235701	0.000389045	7.89e-05	0.000233191	0.000157146	0.00110002	0.00226988	0	0.000233046	0	0.00023663
k__Bacteria;p__Firmicutes;c__Clostridia;o__Clostridiales;f__Lachnospiraceae;g__Lachnospiraceae_AC2044_group	0.000361795	0.000363319	0	0.00103742	0.00201162	0.000290023	0.00233754	0.00157134	0.00396825	0.00244711	0.0033424	0.00416437	0.00125717	0.00203507	0.00678018	0.00668065	0.00149477	0.00228743
k__Bacteria;p__Firmicutes;c__Clostridia;o__Clostridiales;f__Ruminococcaceae;g__Ruminococcus_2	0.00694645	0.00995495	0	0	0.0106541	0.000725058	0.00038959	0.00109994	0.000466853	0.000315756	0.000310921	0.000707158	0.00306435	0.00524421	0.00107867	0.000699138	7.87e-05	0.000315507
k__Bacteria;p__Bacteroidetes;c__Bacteroidia;o__Bacteroidales;f__Bacteroidales_S24-7_group;g__unidentified	0	0	0	0	0.000223514	0	0.00716846	0.000157134	0.00809213	0.00189454	0.00303148	0.00495011	0.00385008	0.000313087	0.00169505	0.00769052	0.00212414	0.000788768
k__Bacteria;p__Firmicutes;c__Clostridia;o__Clostridiales;f__Lachnospiraceae;g__Marvinbryantia	0.000868307	0.00653975	0	0.000148203	0.0066309	0.000435035	0.00194795	0.00149277	0.00101152	0.00213136	0.00279829	0.00298578	0.00110002	0.00493112	0.0030819	0.00186437	0.000865392	0.00023663
k__Bacteria;p__Bacteroidetes;c__Bacteroidia;o__Bacteroidales;f__Porphyromonadaceae;g__Parabacteroides	0.00853835	0.00203459	0.000285103	0.000296406	0.000372523	0.00268272	0.00101293	0.0014142	0.00140056	0.000394695	0.00171007	0.00180718	0.00636442	0.00219161	0.00184914	0.00132059	0.00275352	0.00173529
k__Bacteria;p__Saccharibacteria;c__Unknown_Class;o__Unknown_Order;f__Unknown_Family;g__Candidatus_Saccharimonas	0	0.000508647	0	0.000592812	0.0065564	0	0.000701262	0.00754243	0.00295674	0.00331544	0.00124368	0.00227862	0.00141432	0.00164371	0.00192619	0.00077682	0.0033829	0.00181417
k__Bacteria;p__Bacteroidetes;c__Bacteroidia;o__Bacteroidales;f__Porphyromonadaceae;g__uncultured	7.24e-05	0	0	0.000444609	0.000894055	0	0.00233754	0.00204274	0.00233427	0.00173666	0.00240964	0.00282863	0.00337864	0.00164371	0.00123276	0.00419483	0.00645111	0.0044171
k__Bacteria;p__Firmicutes;c__Clostridia;o__Clostridiales;f__Lachnospiraceae;g__Lachnospiraceae_UCG-010	0	0	0	0.000296406	0.00685442	0	0.00116877	0.00369265	0.00116713	0.00434165	0.00163234	0.00306435	0.00196433	0.000860989	0.00130981	0.00310728	0.00283219	0.00323395
k__Bacteria;p__Firmicutes;c__Clostridia;o__Clostridiales;f__Family_XIII;g__[Eubacterium]_nodatum_group	0.000144718	0.0018166	0.000142552	0.000296406	0.00186261	0	0.00163628	0.00274984	0.0026455	0.00307862	0.0017878	0.00392866	0.00133574	0.00180025	0.00200324	0.00372873	0.00330423	0.00228743
k__Bacteria;p__Firmicutes;c__Clostridia;o__Clostridiales;f__Peptostreptococcaceae;g__Intestinibacter	0.000217077	0.00116262	0	0.00096332	0.00968559	0.00239269	0.00124669	0.00290698	0.00412387	0.00189454	0.000233191	0.000628585	0.00141432	0.00195679	0.00138686	0.000621456	0.00180946	0.000867645
k__Bacteria;p__Bacteroidetes;c__Bacteroidia;o__Bacteroidales;f__Prevotellaceae;g__Prevotella_1	0	0	0	0.000592812	0.000298018	0	0.0038959	0.00180704	0.00256769	0.00260499	0.00318694	0.00337864	0.00267149	0.00281778	0.00100162	0.00318496	0.00267485	0.00212967
k__Bacteria;p__Bacteroidetes;c__Bacteroidia;o__Bacteroidales;f__Prevotellaceae;g__Prevotellaceae_UCG-001	0	0.000217992	0	0.000518711	0	0	0.0038959	0.00164991	0.00591348	0.0018156	0.00419744	0.00440009	0.00149289	0.000860989	0.00092457	0.00163132	0.00188813	0.00268181
k__Bacteria;p__Firmicutes;c__Clostridia;o__Clostridiales;f__Ruminococcaceae;g__Ruminiclostridium_1	0	0	0	0.000370508	0.00141559	0	0.00109085	0.00133564	0.00194522	0.000947269	0.00481928	0.00172861	0.000707158	0.00117408	0.00423762	0.00458324	0.00432696	0.00315507
k__Bacteria;p__Firmicutes;c__Clostridia;o__Clostridiales;f__Lachnospiraceae;g__Lachnoclostridium_10	7.24e-05	0	0	0	0.000745045	0	0.00311672	0.0011785	0.00497977	0.00228923	0.00279829	0.00235719	0.00102145	0.00242642	0.00377533	0.00427251	0.00118008	0.00149866
k__Bacteria;p__Bacteroidetes;c__Bacteroidia;o__Bacteroidales;f__Porphyromonadaceae;g__Barnesiella	0	0	0	0.000370508	0.000745045	0	0.00194795	0.00707102	0.00210084	0.00355226	0.00163234	0.00369294	0.000314292	0.00148716	0.00100162	0.00163132	0.00385493	0.00197192
k__Bacteria;p__Firmicutes;c__Erysipelotrichia;o__Erysipelotrichales;f__Erysipelotrichaceae;g__Erysipelatoclostridium	0.00274964	0.00443249	0.000498931	0.0144498	0.000223514	0.00348028	0	0	0.000155618	0	0.000388651	0	0.000785731	0.00172198	0	0.000310728	0.000236016	0.000157754
k__Bacteria;p__Firmicutes;c__Clostridia;o__Clostridiales;f__Ruminococcaceae;g__Ruminiclostridium_5	0.00361795	0.0060311	0.00128297	0.00548351	0.0016391	0.00261021	0.000467508	0	0.000622471	0.000631512	0.000699572	0.000392866	0.0011786	0.00258297	0.000770475	0.00038841	0.000629376	0.000394384
k__Bacteria;p__Firmicutes;c__Clostridia;o__Clostridiales;f__Ruminococcaceae;g__Ruminiclostridium_6	7.24e-05	0	0	0.000222305	7.45e-05	0	0.00374006	0.00133564	0.00319017	0.00157878	0.00365332	0.00243577	0.00102145	0.00109581	0.00315895	0.00567078	0.00133742	0.000709891
k__Bacteria;p__Bacteroidetes;c__Bacteroidia;o__Bacteroidales;f__Bacteroidales_Incertae_Sedis;g__Phocaeicola	0	7.27e-05	0	0.000889218	0	0	0.000701262	0.00322125	0.00108932	0.00197348	0.00147688	0.000942877	0.0020429	0.00242642	0.00115571	0.00139828	0.00354024	0.00599464
k__Bacteria;p__Firmicutes;c__Clostridia;o__Clostridiales;f__Lachnospiraceae;g__Dorea	0.000361795	0.000653975	0.00456165	0.0099296	0.00104306	0.000652552	0.00077918	0.000707102	0.000933707	0.00134196	0.000388651	0.000707158	0.000707158	0.000939261	0.000693428	0.000621456	0.00039336	0.000394384
k__Bacteria;p__Bacteroidetes;c__Bacteroidia;o__Bacteroidales;f__Bacteroidales_RF16_group;g__unidentified	0	0	0	0.000222305	0.00230964	0	0.00179211	0	0.00280112	0.00102621	0.00233191	0.00125717	0.00141432	0.00101753	0.000693428	0.00349569	0.00385493	0.00252406
k__Bacteria;p__Firmicutes;c__Clostridia;o__Clostridiales;f__Ruminococcaceae;g__Oscillibacter	0.00144718	0.0026159	0	0.000222305	0.000372523	0.00195766	0.00132461	0.00180704	0.000778089	0.00102621	0.00155461	0.000785731	0.00180718	0.00258297	0.000847523	0.00100987	0.00236016	0.00220855
k__Bacteria;p__Actinobacteria;c__Coriobacteriia;o__Coriobacteriales;f__Coriobacteriaceae;g__Enterorhabdus	0.000144718	0	0	0.000592812	0.00208613	0	0.00264921	0.0011785	0.00194522	0.0014209	0.00108822	0.00196433	0.000471439	0.000626174	0.00169505	0.00287423	0.00243883	0.00331283
k__Bacteria;p__Proteobacteria;c__Gammaproteobacteria;o__Xanthomonadales;f__Xanthomonadaceae;g__Rhodanobacter	0	0	0.00520314	0.00866988	0.00260766	0.00203016	0	0	0.000155618	0.00221029	0.000932763	0.00172861	0	0	0	0	0	0
k__Bacteria;p__Proteobacteria;c__Gammaproteobacteria;o__Xanthomonadales;f__Xanthomonadaceae;g__Mizugakiibacter	0	0	0	0.00385328	0.000894055	0.000942575	0	0.000235701	0	0.00536786	0.00225418	0.0084859	0	0	0	0	0	0
k__Bacteria;p__Firmicutes;c__Clostridia;o__Clostridiales;f__Lachnospiraceae;g__Coprococcus_1	0.000506512	0.00646708	0	0.000296406	0.00312919	0.00210267	0.000311672	0.000707102	0.00108932	0.00213136	0.000233191	0.000314292	0.000707158	0.00328741	0	0	0	0
k__Bacteria;p__Verrucomicrobia;c__WCHB1-41;o__uncultured_bacterium;f__uncultured_bacterium;g__uncultured_bacterium	0	7.27e-05	0	0.00348277	0.000596036	0	0.00132461	0.000157134	0.00202303	0.00126303	0.00217645	0.00110002	0.000707158	0.000704446	0.00208028	0.00147596	0.00212414	0.00149866
k__Bacteria;p__Bacteroidetes;c__Bacteroidia;o__Bacteroidales;f__Porphyromonadaceae;g__Butyricimonas	0.00267728	0.00123529	7.13e-05	0	0.000894055	0.012036	0	0	0	0	0	0	0.00141432	0.000939261	0	0	0	0
k__Bacteria;p__Actinobacteria;c__Actinobacteria;o__Micrococcales;f__Micrococcaceae;g__Arthrobacter	0	0.000145328	0	0.00689144	0.00260766	0.00311775	0.000623344	0.000235701	0.000155618	0.00189454	0.00147688	0.00110002	0	0	0	0	0	0
k__Bacteria;p__Firmicutes;c__Clostridia;o__Clostridiales;f__Clostridiales_vadinBB60_group;g__uncultured_bacterium	0.000795948	0	0	7.41e-05	0.000968559	0	0.000857098	0.000392835	0.000622471	0.000236817	0.00427517	0.000942877	0.0011786	0.00140889	0.00208028	0.001709	0.00165211	0.000788768
k__Bacteria;p__Firmicutes;c__Clostridia;o__Clostridiales;f__Family_XIII;g__[Eubacterium]_brachy_group	0	0	0	0.000296406	0.000149009	0	0.00116877	0.000628536	0.00132275	0.000947269	0.000855033	0.00345722	0.0011786	0.000704446	0.00184914	0.00264119	0.00125875	0.0010254
k__Bacteria;p__Verrucomicrobia;c__WCHB1-41;o__uncultured_rumen_bacterium;f__uncultured_rumen_bacterium;g__uncultured_rumen_bacterium	0	0	0	0.00340867	0.000745045	0	0.000545426	0.000157134	0.00140056	0.00134196	0.000388651	0.000157146	0.00141432	0.00352223	0.00107867	0.00124291	0.00157344	0.000473261
k__Bacteria;p__Bacteroidetes;c__Bacteroidia;o__Bacteroidales;f__Marinilabiaceae;g__uncultured	0	0	0	0	7.45e-05	0	0.00257129	0.000785669	0.00124494	0	0.000544112	0.00125717	0.000942877	0.000547902	0.00570152	0.00178669	0.000865392	0.000157754
k__Bacteria;p__Firmicutes;c__Clostridia;o__Clostridiales;f__Family_XIII;g__Family_XIII_UCG-002	0	0	0	0.000222305	7.45e-05	0	0.000935016	0.0014142	0.000466853	0.00149984	0.00272056	0.00180718	0.00125717	0.000626174	0.000770475	0.00132059	0.0019668	0.00126203
k__Bacteria;p__Firmicutes;c__Clostridia;o__Clostridiales;f__Lachnospiraceae;g__Lachnospiraceae_FCS020_group	0	0.000145328	7.13e-05	0.000296406	0.00536433	0	0.00132461	0.000864236	0.00070028	0.00110515	0.0017878	0.000628585	0.000235719	0.000313087	0.000462285	0.000932184	0.000236016	0.00149866
k__Bacteria;p__Tenericutes;c__Mollicutes;o__Mollicutes_RF9;f__unidentified;g__unidentified	0	0	0	0.000444609	0.00134108	0	0.00140252	0.00188561	0.00155618	0.00086833	0.00171007	0.00125717	0.000157146	0.00140889	0.000770475	0.00116523	0.000472032	0.00118315
k__Bacteria;p__Actinobacteria;c__Coriobacteriia;o__Coriobacteriales;f__Coriobacteriaceae;g__Eggerthella	0.000506512	0.00174393	0.0119743	7.41e-05	0	0	0	0	0	0	0	0	0	0.000626174	0	0	0	0
k__Bacteria;p__Saccharibacteria;c__uncultured_bacterium;o__uncultured_bacterium;f__uncultured_bacterium;g__uncultured_bacterium	0	0	0.00085531	0.00303816	0.00126658	0.00087007	0.000155836	0	0	0.00299968	0.00295375	0.00259291	0	0	0	0	0	0
k__Bacteria;p__Firmicutes;c__Clostridia;o__Clostridiales;f__Ruminococcaceae;g__Ruminiclostridium	7.24e-05	0	0	0.000222305	0.00111757	0.000145012	0.000857098	0.000707102	0.00241208	0.00165772	0.00171007	0.000235719	0.000550012	0.000860989	0.0014639	0.00077682	0.000865392	0.0010254
k__Bacteria;p__Cyanobacteria;c__Melainabacteria;o__Gastranaerophilales;f__uncultured_bacterium;g__uncultured_bacterium	0.000144718	0	0	0.000815117	0.00141559	0	0.000233754	0.00125707	0.00147837	0.000552573	0.000388651	0.000707158	0.000235719	0.00133062	0.000693428	0.00100987	0.00180946	0.00189304
k__Bacteria;p__Firmicutes;c__Clostridia;o__Clostridiales;f__Lachnospiraceae;g__Lachnospiraceae_UCG-004	0.000506512	0.00225258	7.13e-05	0.00177844	0.000149009	0.00232019	0.00038959	0.000471402	0.000622471	0.000394695	0.000388651	0.000785731	0.000864304	0.00164371	0.000154095	0.000310728	0.000314688	0.000394384
k__Bacteria;p__Bacteroidetes;c__Bacteroidia;o__Bacteroidales;f__Bacteroidales_RF16_group;g__uncultured_bacterium	0	0	0	7.41e-05	0.00081955	0	0.000857098	0	0.00147837	0.000315756	0.000932763	0.00110002	0.00157146	0.00156544	0.000693428	0.00209741	0.00149477	0.000788768
k__Bacteria;p__Bacteroidetes;c__Bacteroidia;o__Bacteroidales;f__Porphyromonadaceae;g__Odoribacter	0.00296671	0.00094463	0	0.000444609	7.45e-05	0	0.000233754	0.000471402	0.000233427	0.000473634	0.00101049	0.000550012	0.00110002	0.000860989	0.00100162	0.00100987	0.00125875	0.000867645
k__Bacteria;p__Firmicutes;c__Clostridia;o__Clostridiales;f__Lachnospiraceae;g__Coprococcus_3	0	7.27e-05	0	0.000148203	0.00119207	0.000507541	0.00077918	0.000471402	0.000933707	0.000473634	0.00101049	0.000864304	0.000550012	0.000860989	0.00215733	0.00100987	0.00118008	0.000867645
k__Bacteria;p__Proteobacteria;c__Deltaproteobacteria;o__Bradymonadales;f__uncultured_rumen_bacterium;g__uncultured_rumen_bacterium	0	0	0	0	0.000223514	0	0.00280505	0	0	0.000947269	0.000777303	0	0.00180718	0.000469631	0.000770475	0.00256351	0.00173078	0.000867645
k__Bacteria;p__Firmicutes;c__Clostridia;o__Clostridiales;f__Lachnospiraceae;g__Moryella	0.000217077	0.00268856	0.00669993	0.000148203	0.00081955	0.000217517	0	0	0	7.89e-05	0	0	0.000314292	0.00133062	0.000154095	0	7.87e-05	0
k__Bacteria;p__Proteobacteria;c__Alphaproteobacteria;o__Sphingomonadales;f__Sphingomonadaceae;g__Sphingomonas	0	0	0.00142552	0.00259355	0.00111757	0.000435035	0.000935016	0.000392835	0.000311236	0.00276287	0.00171007	0.000864304	0	0	0	0	0	0
k__Bacteria;p__Bacteroidetes;c__Bacteroidia;o__Bacteroidales;f__Bacteroidales_UCG-001;g__uncultured_bacterium	0	0	0	0.000148203	0.000372523	0	0.00116877	0	0.00132275	0.00102621	0.000388651	0.000392866	0.000392866	0.00125235	0.00215733	0.00108755	0.00165211	0.000867645
k__Bacteria;p__Actinobacteria;c__Actinobacteria;o__Bifidobacteriales;f__Bifidobacteriaceae;g__Bifidobacterium	0	0.00094463	0.000356379	0.00941089	0	0	0.000155836	0	0.000155618	0.000236817	0	0.000235719	0	0.000547902	0	0	0	0
k__Bacteria;p__Firmicutes;c__Clostridia;o__Clostridiales;f__Ruminococcaceae;g__unidentified	0	0	0	0.000370508	0.000298018	0.00101508	7.79e-05	0.00109994	0.000389045	0.00118409	0.000855033	0.000392866	0.000550012	0.000391359	0.00092457	0.00116523	0.00110141	0.00157754
k__Bacteria;p__Gemmatimonadetes;c__Gemmatimonadetes;o__Gemmatimonadales;f__Gemmatimonadaceae;g__Gemmatimonas	0	0	0.00520314	0.00177844	0.00081955	0.000217517	0.000701262	0.000235701	0.000933707	0.00086833	0.000155461	0.000235719	0	0	0	0	0	0
k__Bacteria;p__Proteobacteria;c__Alphaproteobacteria;o__Rhodospirillales;f__Rhodospirillaceae;g__uncultured	7.24e-05	0.00174393	0.000213828	0.000815117	0	0.000435035	0.000155836	0	0.000155618	0.000710452	0.00139915	0	0.000314292	0.00140889	0.00061638	0.000466092	0.00118008	0.00110428
k__Bacteria;p__Firmicutes;c__Clostridia;o__Clostridiales;f__Lachnospiraceae;g__Lachnospiraceae_NK3A20_group	0	0.000508647	0.000285103	0.000370508	0.00432126	7.25e-05	0.000467508	0.000392835	0.000544662	0.000236817	0.000621842	0.000550012	0	0.000547902	0.000462285	0.000155364	0.000236016	0.000867645
k__Bacteria;p__Actinobacteria;c__Coriobacteriia;o__Coriobacteriales;f__Coriobacteriaceae;g__uncultured	0	0	0	7.41e-05	0.0017136	0	0.00101293	0.000942803	0.000778089	0.00086833	0.000155461	0.000707158	0.000314292	0.000391359	0.00138686	0.00100987	0.000550704	0.000552138
k__Bacteria;p__Firmicutes;c__Bacilli;o__Bacillales;f__Staphylococcaceae;g__Jeotgalicoccus	0.000795948	0.00305188	0	0.00392738	0.000447027	0	0	0	0	0	0	0	0.000707158	0.00140889	0	0	0	0
k__Bacteria;p__Firmicutes;c__Clostridia;o__Clostridiales;f__Ruminococcaceae;g__Oscillospira	0.00101303	0.00101729	0	7.41e-05	0	0.00384281	0	0.000157134	0.000155618	0.000315756	0.000310921	7.86e-05	0.000157146	0.00180025	0.000385238	0.00038841	0	0.000315507
k__Bacteria;p__Firmicutes;c__Clostridia;o__Clostridiales;f__Ruminococcaceae;g__Papillibacter	0	0	0	0.000222305	0.000223514	0	0.00101293	0.00125707	0.000778089	0.00086833	0.000777303	0.000942877	0.000471439	0.000626174	0.00115571	0.00038841	0.000472032	0.000788768
k__Bacteria;p__Proteobacteria;c__Betaproteobacteria;o__Burkholderiales;f__Alcaligenaceae;g__Parasutterella	0.00455861	0.00239791	0.000356379	0.000222305	0	0	0	0	0	0	0	0	0.00125717	0.00101753	0	0	0	0
k__Bacteria;p__Bacteroidetes;c__Bacteroidia;o__Bacteroidales;f__Bacteroidales_S24-7_group;g__uncultured_Bacteroidales_bacterium	0	0	0	0	0	0	0	0	0	0	0	0	0.00133574	0.0041484	0	0.00178669	0.00157344	0.000631014
k__Bacteria;p__Proteobacteria;c__Gammaproteobacteria;o__Pseudomonadales;f__Pseudomonadaceae;g__Pseudomonas	0.000289436	0.000581311	0	0.00155613	0.000372523	0.000217517	0.000155836	0.00109994	0.000311236	0.000789391	0.000621842	0.000314292	0.000314292	0.00117408	0.000539333	0.000699138	7.87e-05	0
k__Bacteria;p__Firmicutes;c__Erysipelotrichia;o__Erysipelotrichales;f__Erysipelotrichaceae;g__Turicibacter	0.000144718	0.000217992	0	0.000296406	0.00149009	0.00224768	0.00077918	0.000707102	0.00070028	0.000947269	0.000388651	7.86e-05	0	0.000156544	0.000231143	0	0.00039336	0.00023663
k__Bacteria;p__Actinobacteria;c__Actinobacteria;o__Corynebacteriales;f__Corynebacteriaceae;g__Corynebacterium_1	0.000723589	0.00145328	0	0.0049648	0.000372523	0	0	0	0	7.89e-05	0	0	0.000157146	0.00117408	0	0	0	0
k__Bacteria;p__Firmicutes;c__Clostridia;o__Clostridiales;f__Lachnospiraceae;g__Lachnospiraceae_UCG-001	0	0	0	0.000148203	0.00126658	0	0.000311672	0	0.000466853	0.000236817	0.00101049	0.000314292	0	0	0.00154095	0.00147596	0.000865392	0.000946522
k__Bacteria;p__Verrucomicrobia;c__WCHB1-41;o__uncultured_eubacterium_WCHB1-25;f__uncultured_eubacterium_WCHB1-25;g__uncultured_eubacterium_WCHB1-25	0	0	0	0.000222305	0.00134108	0	0.000935016	0	0.000155618	0	0	0.000314292	0	0	0.00154095	0.000155364	0.00369759	7.89e-05
k__Bacteria;p__Firmicutes;c__Erysipelotrichia;o__Erysipelotrichales;f__Erysipelotrichaceae;g__uncultured	0	0.000217992	0	0	0.00320369	0.000580046	0.000155836	0.000707102	0.000389045	0.000710452	0.000155461	0.000314292	0.000157146	0.000156544	0.000385238	0.000155364	0.00078672	0.000315507
k__Bacteria;p__Fusobacteria;c__Fusobacteriia;o__Fusobacteriales;f__uncultured;g__uncultured_bacterium	0.00434153	0.000145328	7.13e-05	0	0	0	0	0	0	0	0	0	0.00353579	0.000156544	0	0	0	0
k__Bacteria;p__Actinobacteria;c__Actinobacteria;o__Propionibacteriales;f__Nocardioidaceae;g__Nocardioides	0	0	0	0.00326047	0.00141559	0.0012326	0	0	0.000155618	0.00086833	0.000388651	0.000707158	0	0	0	0	0	0
k__Bacteria;p__Proteobacteria;c__Alphaproteobacteria;o__Rhizobiales;f__Xanthobacteraceae;g__Pseudolabrys	0	0	0.00691376	0.000148203	7.45e-05	0	0.000545426	0	0	7.89e-05	0	0	0	0	0	0	0	0
k__Bacteria;p__Actinobacteria;c__Actinobacteria;o__Frankiales;f__Frankiaceae;g__Jatrophihabitans	0	0	0.00163934	0.00229715	0.00104306	0.00087007	0.00038959	0.000157134	0	0.000394695	7.77e-05	0.000864304	0	0	0	0	0	0
k__Bacteria;p__Firmicutes;c__Clostridia;o__Clostridiales;f__Christensenellaceae;g__uncultured	0	0	0	7.41e-05	0	0	0.000545426	0.000314268	0.000311236	0.000710452	0.000855033	0.000314292	0.000157146	0.000391359	0.000847523	0.000932184	0.00102274	0.000946522
k__Bacteria;p__Acidobacteria;c__Acidobacteria;o__Acidobacteriales;f__Acidobacteriaceae_(Subgroup_1);g__uncultured	0	0	0.00520314	0.000444609	0.000149009	0.000145012	0.000155836	0	0	0.000710452	0	0.000550012	0	0	0	0	0	0
k__Bacteria;p__Fibrobacteres;c__Fibrobacteria;o__Fibrobacterales;f__Fibrobacteraceae;g__Fibrobacter	0	0	0	0.000296406	0.000447027	0	0.000155836	0.000392835	0.000155618	0	0.000310921	0.000785731	0.000628585	0.00101753	0	0.000854502	0.00118008	0.00110428
k__Bacteria;p__Firmicutes;c__Erysipelotrichia;o__Erysipelotrichales;f__Erysipelotrichaceae;g__Faecalitalea	0.000578871	0.00094463	0.000570207	0.00103742	0	0.00116009	0	7.86e-05	0.000311236	0.000236817	0.000233191	0.000157146	0.000785731	0	0	0	0.00039336	0.000552138
k__Bacteria;p__Firmicutes;c__Clostridia;o__Clostridiales;f__Defluviitaleaceae;g__Defluviitaleaceae_UCG-011	0	0	0	0	0.000745045	0	0.000701262	7.86e-05	0.000855898	0.000552573	0	0.000707158	0	0.000782718	0.00092457	0.000543774	0.000865392	0.00023663
k__Bacteria;p__Firmicutes;c__Clostridia;o__Clostridiales;f__Lachnospiraceae;g__Eisenbergiella	0.000795948	0.00239791	0	0	0.000745045	0.000580046	0	0	0.000155618	0.000236817	0.000155461	0.000314292	0.000471439	0.000939261	0	0	0	0
k__Bacteria;p__Firmicutes;c__Clostridia;o__Clostridiales;f__Lachnospiraceae;g__[Eubacterium]_eligens_group	0	0	0	7.41e-05	0	0	0.000155836	0.000314268	0.000544662	0.000631512	0.000621842	0.000628585	0.000314292	0.000391359	0.00061638	0.00132059	0.000314688	0.000788768
k__Bacteria;p__Tenericutes;c__Mollicutes;o__NB1-n;f__uncultured_bacterium;g__uncultured_bacterium	0	0	0	0	0.000149009	0	0.000857098	0.000157134	0.000855898	7.89e-05	0.00116595	0.000392866	0.000235719	0.000313087	0.000385238	0.000699138	0.000708048	0.000631014
k__Bacteria;p__Actinobacteria;c__Actinobacteria;o__Micrococcales;f__Microbacteriaceae;g__Frigoribacterium	0	0	0.000142552	0.00281586	0.00119207	0.00145012	0	0	0	0.000315756	0.000388651	0.000314292	0	0	0	0	0	0
k__Bacteria;p__Firmicutes;c__Clostridia;o__Clostridiales;f__Ruminococcaceae;g__Saccharofermentans	0	0	0	0.00118562	0.000372523	0	0.000545426	0.000392835	0.00116713	0.000710452	0.000777303	0.000157146	0	0.000234815	0.000231143	0.000233046	0.00039336	7.89e-05
k__Bacteria;p__Firmicutes;c__Clostridia;o__Clostridiales;f__Clostridiaceae_1;g__Sarcina	0.000217077	0.000653975	0	0.00111152	7.45e-05	0.00137761	0.000155836	0	0.000311236	0	0.000155461	0.000392866	0	0.000391359	0.000462285	0.00038841	0.000708048	0
k__Bacteria;p__Firmicutes;c__Clostridia;o__Clostridiales;f__Lachnospiraceae;g__[Eubacterium]_ruminantium_group	0	0	0	0	0.000372523	0	0.000467508	0.000157134	0.000155618	0.000394695	0.00124368	0.000785731	0	0.000313087	0.000539333	0.00139828	0.000550704	0
k__Bacteria;p__Bacteroidetes;c__Bacteroidia;o__Bacteroidales;f__PeH15;g__uncultured_rumen_bacterium	0	0	0	7.41e-05	0.000298018	0	0.000935016	0.000471402	0.000389045	0.000157878	0.000621842	0	0	0.000547902	0.000770475	0.000233046	0.000865392	0.000867645
k__Bacteria;p__Proteobacteria;c__Gammaproteobacteria;o__Enterobacteriales;f__Enterobacteriaceae;g__Edwardsiella	0	0	0	0	0	0	0	0.000471402	0.00225646	0.00213136	0.00132142	0	0	0	0	0	0	0
k__Bacteria;p__Firmicutes;c__Clostridia;o__Clostridiales;f__Clostridiaceae_1;g__Clostridium_sensu_stricto_13	0	0	0	0.00607632	7.45e-05	0	0	0	0	0	0	0	0	0	0	0	0	0
k__Bacteria;p__Bacteroidetes;c__Bacteroidia;o__Bacteroidales;f__Prevotellaceae;g__Prevotellaceae_Ga6A1_group	0	0	0	0	0.000447027	0	7.79e-05	0.000157134	0.000466853	0.000315756	0	0.00110002	0.000864304	0.000234815	0.00030819	0.000543774	0.00118008	0.000394384
k__Bacteria;p__Firmicutes;c__Erysipelotrichia;o__Erysipelotrichales;f__Erysipelotrichaceae;g__Holdemania	7.24e-05	0.00247057	0	0.000518711	0	0.00203016	0	0	0	0	0	0	0	0.000860989	0	0	0	0
k__Bacteria;p__Firmicutes;c__Clostridia;o__Clostridiales;f__Peptococcaceae;g__Peptococcus	0.000144718	0.000145328	0.000142552	0	0.000298018	0.000145012	0.000311672	0.000549969	0.000155618	0.000552573	0.000155461	0.000550012	0.000235719	0.000391359	0.000385238	0.000543774	0.000236016	0.000867645
k__Bacteria;p__Gemmatimonadetes;c__Gemmatimonadetes;o__Gemmatimonadales;f__Gemmatimonadaceae;g__uncultured	0	0	0.00377762	0.000444609	0.000298018	7.25e-05	0.000233754	0.000157134	0.000311236	0.000236817	0	0.000157146	0	0	0	0	0	0
k__Bacteria;p__Firmicutes;c__Clostridia;o__Clostridiales;f__Lachnospiraceae;g__Acetitomaculum	0	0.000145328	0	0.000148203	0.00193712	0	0.000545426	0.000235701	0	0.000473634	0.000233191	0.000550012	0	0	0	0.000466092	0.000314688	0.000473261
k__Bacteria;p__Chloroflexi;c__SBR2076;o__uncultured_bacterium;f__uncultured_bacterium;g__uncultured_bacterium	0	0	0.00548824	0	0	0	0	0	0	0	0	0	0	0	0	0	0	0
k__Bacteria;p__Synergistetes;c__Synergistia;o__Synergistales;f__Synergistaceae;g__uncultured	0	0	0	0.000148203	7.45e-05	0	0.00038959	0.000628536	0.000389045	0.000236817	0.000388651	0.000157146	0.000157146	0.000234815	0.000770475	0.000621456	0.000629376	0.000631014
k__Bacteria;p__Chloroflexi;c__KD4-96;o__unidentified;f__unidentified;g__unidentified	0	0	0.00541696	0	0	0	0	0	0	0	0	0	0	0	0	0	0	0
k__Bacteria;p__Firmicutes;c__Erysipelotrichia;o__Erysipelotrichales;f__Erysipelotrichaceae;g__Breznakia	0	0	0	0	0.000670541	0	0.000311672	0.000392835	0.000155618	0.000315756	0.00116595	0.000314292	0.000314292	0.000156544	0	0.00077682	0.000236016	0.000552138
k__Bacteria;p__Chloroflexi;c__Anaerolineae;o__Anaerolineales;f__Anaerolineaceae;g__uncultured	0	0	0.00399145	0	0	0	0	0	0	0	0.000388651	0.000628585	0	0.000234815	7.7e-05	0	0	0
k__Bacteria;p__Firmicutes;c__Clostridia;o__Clostridiales;f__Ruminococcaceae;g__Flavonifractor	0.000289436	0.000145328	0.000356379	0.00326047	0	0.00087007	0	0	0	0	0	0	0.000235719	0.000156544	0	0	0	0
k__Bacteria;p__Actinobacteria;c__Coriobacteriia;o__Coriobacteriales;f__Coriobacteriaceae;g__Olsenella	0	0	0.000142552	0.000148203	0.000670541	0	0.000623344	0.000157134	0.00070028	0.000473634	0.000466382	0.000392866	0.000157146	0.000156544	0.000693428	0.000233046	7.87e-05	0.000157754
k__Bacteria;p__Firmicutes;c__Clostridia;o__Clostridiales;f__Peptostreptococcaceae;g__Terrisporobacter	0	0	0	0	0.000670541	0	0.000155836	0.000785669	0.000311236	0.000552573	0.000699572	0.000314292	0	0.000313087	0.00061638	0.000155364	0.000314688	0.000315507
k__Bacteria;p__Firmicutes;c__Clostridia;o__Clostridiales;f__Lachnospiraceae;g__Lachnospiraceae_ND3007_group	0.000217077	0.00196192	0.000498931	0.000889218	0	0.000362529	0.000155836	0	0.000155618	0	0	0	0.000157146	0.000547902	0	0	0.000157344	0
k__Bacteria;p__Proteobacteria;c__Deltaproteobacteria;o__Myxococcales;f__Haliangiaceae;g__Haliangium	0	0	0.00463293	0	0	0	0	0.000235701	0.000155618	7.89e-05	0	0	0	0	0	0	0	0
k__Bacteria;p__Proteobacteria;c__Betaproteobacteria;o__Burkholderiales;f__Oxalobacteraceae;g__Massilia	0	0	0.00156807	0.000296406	0.000149009	0.000435035	0	0.000157134	0	0.00110515	0.000310921	0.000785731	0.000157146	0	0	0	0	0
k__Bacteria;p__Chloroflexi;c__KD4-96;o__uncultured_bacterium;f__uncultured_bacterium;g__uncultured_bacterium	0	0	0.00477548	0	0	0	0.000155836	0	0	0	0	0	0	0	0	0	0	0
k__Bacteria;p__Actinobacteria;c__Actinobacteria;o__Micrococcales;f__Microbacteriaceae;g__Microbacterium	0	0	0	0.00259355	0.00081955	0.00087007	0	0	0	0.000473634	0.000155461	0	0	0	0	0	0	0
k__Bacteria;p__Chloroflexi;c__SBR2076;o__unidentified;f__unidentified;g__unidentified	0	0	0.00484676	0	0	0	0	0	0	0	0	0	0	0	0	0	0	0
k__Bacteria;p__Firmicutes;c__Clostridia;o__Clostridiales;f__Family_XIII;g__Anaerovorax	0	0	0	0	0.000149009	0	0.000155836	0.000471402	0.000311236	0.000473634	0.00116595	0.000471439	0.000157146	0.000234815	0.000385238	0.000155364	0.000472032	0.00023663
k__Bacteria;p__Firmicutes;c__Clostridia;o__Clostridiales;f__Family_XIII;g__Family_XIII_UCG-001	0.000144718	0.000145328	0	0	0.00119207	7.25e-05	0.000155836	0.000314268	0.000233427	0.000157878	0.000233191	0.000471439	0.000392866	0	0.00030819	0.000466092	0.000314688	0.00023663
k__Bacteria;p__Firmicutes;c__Clostridia;o__Clostridiales;f__Family_XIII;g__Mogibacterium	0	7.27e-05	0	0.000666914	0.000596036	0	0.000155836	0.000628536	0.000389045	0.000394695	0.000233191	0.000157146	0.000707158	0.000156544	0.000154095	0.000155364	0.000236016	7.89e-05
k__Bacteria;p__Saccharibacteria;c__unidentified;o__unidentified;f__unidentified;g__unidentified	0	0	0.000356379	0.00125973	0.000521532	0.000362529	0	0	0	0.000947269	0.000621842	0.000707158	0	0	0	0	0	0
k__Bacteria;p__Proteobacteria;c__Alphaproteobacteria;o__Rhizobiales;f__Bradyrhizobiaceae;g__Bradyrhizobium	0	0	0.00192445	0.000592812	0.000223514	0.000290023	0.000311672	0.000314268	0.000233427	0.000394695	0.000310921	0.000157146	0	0	0	0	0	0
k__Bacteria;p__Firmicutes;c__Clostridia;o__Clostridiales;f__Lachnospiraceae;g__Anaerostipes	0	0	0.000498931	0	0	0	0	0	0	0.000710452	0.000621842	0.00188576	0	0.000156544	0	0.00077682	7.87e-05	0
k__Bacteria;p__Acidobacteria;c__Solibacteres;o__Solibacterales;f__Solibacteraceae_(Subgroup_3);g__Bryobacter	0	0	0.00299358	0.000370508	0.000223514	0.000145012	0.000155836	0	0	0.000315756	0.000155461	0.000235719	0	0	0	0	0	0
k__Bacteria;p__Acidobacteria;c__Solibacteres;o__Solibacterales;f__Solibacteraceae_(Subgroup_3);g__Candidatus_Solibacter	0	0	0.00434783	0	0	0	0	0	0	0	0	0	0	0	0	0	0	0
k__Bacteria;p__Firmicutes;c__Bacilli;o__Lactobacillales;f__Carnobacteriaceae;g__Atopostipes	0.000434153	0.00130795	0	0.00214894	0	0	0	0	0	0	0	0	0.000235719	0.000156544	0	0	0	0
k__Bacteria;p__Firmicutes;c__Clostridia;o__Clostridiales;f__Lachnospiraceae;g__Lachnospiraceae_UCG-006	0.000217077	0.000435983	0.00342124	0	0	0	0	0	0	0	0	0	0	0.000156544	0	0	0	0
k__Bacteria;p__Tenericutes;c__Mollicutes;o__Mollicutes_RF9;f__uncultured_rumen_bacterium;g__uncultured_rumen_bacterium	0	0	0	0.000148203	7.45e-05	0	0.000155836	0.000392835	0.000155618	0.000394695	0.000155461	0.000942877	0	0.000704446	0	0.000699138	0.000236016	0
k__Bacteria;p__Proteobacteria;c__Alphaproteobacteria;o__Rhizobiales;f__Rhizobiales_Incertae_Sedis;g__Rhizomicrobium	0	0	0.00135424	0.000592812	0.000149009	0	0.000155836	0.000157134	0	0.000631512	0.000466382	0.000471439	0	0	0	0	0	0
k__Bacteria;p__Firmicutes;c__Clostridia;o__Clostridiales;f__Eubacteriaceae;g__Anaerofustis	0	0	0	0	0.000149009	0.000145012	0.000233754	0.000157134	0.000544662	0.000552573	0	7.86e-05	0.000157146	0.000234815	0.00061638	0.00038841	0	0.000631014
k__Bacteria;p__Actinobacteria;c__Actinobacteria;o__Propionibacteriales;f__Nocardioidaceae;g__Aeromicrobium	0	0	0	0.00177844	0.000670541	0.00087007	0.000155836	0	0	0	0.000233191	0.000157146	0	0	0	0	0	0
k__Bacteria;p__Cyanobacteria;c__Melainabacteria;o__Gastranaerophilales;f__unidentified;g__unidentified	0	0.000581311	0	7.41e-05	0	0.00166763	0.000155836	0.000157134	0	0	0	0	0	0.000313087	0.000462285	0	7.87e-05	0.000315507
k__Bacteria;p__Actinobacteria;c__Actinobacteria;o__Frankiales;f__Acidothermaceae;g__Acidothermus	0	0	7.13e-05	0.000518711	0.000149009	0.000290023	0.000155836	0	0	0.000789391	0.000155461	0.00165003	0	0	0	0	0	0
k__Bacteria;p__Actinobacteria;c__Thermoleophilia;o__Gaiellales;f__uncultured;g__unidentified	0	0	0.00327869	0.000296406	0	0	0	0	0	0	0	0	0	0	0	0	0	0
k__Bacteria;p__Firmicutes;c__Clostridia;o__Clostridiales;f__Lachnospiraceae;g__Anaerosporobacter	0.000289436	0.000871966	0	0.000592812	0.000149009	0.000217517	0	0.000157134	0	0	0.000155461	0	0.000314292	0.000704446	0	0	0	0
k__Bacteria;p__Proteobacteria;c__Alphaproteobacteria;o__Rhizobiales;f__Xanthobacteraceae;g__uncultured_bacterium	0	0	0.00342124	0	0	0	0	0	0	0	0	0	0	0	0	0	0	0
k__Bacteria;p__Firmicutes;c__Bacilli;o__Lactobacillales;f__Carnobacteriaceae;g__uncultured	0.000434153	0.00130795	0	0.000592812	0	0	0	0	0	0	0.000155461	0	0.000157146	0.000626174	0	0	0	0
k__Bacteria;p__Firmicutes;c__Bacilli;o__Bacillales;f__Planococcaceae;g__Sporosarcina	0.000289436	0.00167127	0	0.000741015	0	0	0	0	0	7.89e-05	0	0	0	0.000469631	0	0	0	0
k__Bacteria;p__Firmicutes;c__Clostridia;o__Clostridiales;f__Ruminococcaceae;g__Hydrogenoanaerobacterium	0	0	0	0.000148203	0	0	0.00038959	0.000157134	0	0.000315756	0.000388651	0.000235719	0.000157146	0.000156544	0.000154095	0.000466092	0.00039336	0.00023663
k__Bacteria;p__Bacteroidetes;c__Sphingobacteriia;o__Sphingobacteriales;f__Chitinophagaceae;g__uncultured	0	0	0.000213828	0.00111152	0.000298018	0.000217517	0	0	0	0.000552573	0.000388651	0.000392866	0	0	0	0	0	0
k__Bacteria;p__Proteobacteria;c__Gammaproteobacteria;o__Pasteurellales;f__Pasteurellaceae;g__Actinobacillus	0	0	0	0.00237125	0.000149009	0.000580046	0	0	0	0	0	0	0	0	0	0	0	0
k__Bacteria;p__Firmicutes;c__Clostridia;o__Clostridiales;f__Ruminococcaceae;g__Intestinimonas	0.000361795	0.000799302	0	0	0.000149009	0.000290023	7.79e-05	0	0	0.000394695	0.000155461	0	0.000157146	0.000547902	0	0	7.87e-05	7.89e-05
k__Bacteria;p__Firmicutes;c__Erysipelotrichia;o__Erysipelotrichales;f__Erysipelotrichaceae;g__Erysipelotrichaceae_UCG-009	0	0	0	7.41e-05	0.00141559	0	0	0.000157134	0.000233427	0.000315756	0	0	0	0	0.000154095	0.00038841	0.000236016	7.89e-05
k__Bacteria;p__Actinobacteria;c__Actinobacteria;o__Micromonosporales;f__Micromonosporaceae;g__unidentified	0	0	0	0.000148203	0	0	0.000935016	0.000314268	0.000311236	0.000789391	0.000544112	0	0	0	0	0	0	0
k__Bacteria;p__Firmicutes;c__Clostridia;o__Clostridiales;f__Lachnospiraceae;g__Sellimonas	0	0.000508647	0.00228083	0	0	0	0	0	0	0	0	0	0	0.000234815	0	0	0	0
k__Bacteria;p__Firmicutes;c__Erysipelotrichia;o__Erysipelotrichales;f__Erysipelotrichaceae;g__[Anaerorhabdus]_furcosa_group	0	0	0	0	0.000223514	0	0.000311672	7.86e-05	0.000389045	0.000236817	0	0.000157146	0.000157146	0	0.00030819	0.000233046	0.000314688	0.000552138
k__Bacteria;p__Actinobacteria;c__Actinobacteria;o__Frankiales;f__Geodermatophilaceae;g__Geodermatophilus	0	0	0.000142552	0.000592812	0.000149009	0.000507541	0	7.86e-05	0	0.000552573	0.000388651	0.000471439	0	0	0	0	0	0
k__Bacteria;p__Actinobacteria;c__Thermoleophilia;o__Gaiellales;f__uncultured;g__uncultured_bacterium	0	0	0.00156807	0.000296406	0	0	0.000311672	0.000157134	0.000155618	7.89e-05	0.000155461	0.000157146	0	0	0	0	0	0
k__Bacteria;p__Actinobacteria;c__Actinobacteria;o__Micromonosporales;f__Micromonosporaceae;g__Actinoplanes	0	0	0.000142552	0.000296406	0.000149009	0	0.00077918	0.000471402	0.000155618	0.000394695	0.000466382	0	0	0	0	0	0	0
k__Bacteria;p__Actinobacteria;c__Actinobacteria;o__Corynebacteriales;f__Mycobacteriaceae;g__Mycobacterium	0	0	0	0.00125973	0.000670541	0.000580046	0.000155836	0	0	0.000157878	0	0	0	0	0	0	0	0
k__Bacteria;p__Proteobacteria;c__Alphaproteobacteria;o__Rhizobiales;f__Rhizobiaceae;g__Rhizobium	0	0	0	0.00140793	0.000447027	0.000580046	0	0	0	0.000157878	0	0.000157146	0	0	0	0	0	0
k__Bacteria;p__Chloroflexi;c__Ktedonobacteria;o__JG30-KF-AS9;f__uncultured_bacterium;g__uncultured_bacterium	0	0	0.00270848	0	0	0	0	0	0	0	0	0	0	0	0	0	0	0
k__Bacteria;p__Bacteroidetes;c__Sphingobacteriia;o__Sphingobacteriales;f__Sphingobacteriaceae;g__Pedobacter	0	0	0	0.00118562	0.000745045	0.000435035	0	7.86e-05	0	0	0	0	0.000235719	0	0	0	0	0
k__Bacteria;p__Proteobacteria;c__Alphaproteobacteria;o__Rhizobiales;f__Hyphomicrobiaceae;g__Devosia	0	0	0	0.000815117	0.000372523	7.25e-05	0	0	0	0.000552573	0.000544112	0.000314292	0	0	0	0	0	0
k__Bacteria;p__Firmicutes;c__Erysipelotrichia;o__Erysipelotrichales;f__Erysipelotrichaceae;g__Catenisphaera	0	0	0.00263721	0	0	0	0	0	0	0	0	0	0	0	0	0	0	0
k__Bacteria;p__Proteobacteria;c__Alphaproteobacteria;o__Rickettsiales;f__Rickettsiales_Incertae_Sedis;g__Candidatus_Hepatincola	0	0	0	0.000148203	0	0	0.000467508	0.000235701	0	0.000315756	0	0	0	0.000156544	0	0.000466092	7.87e-05	0.000709891
k__Bacteria;p__Firmicutes;c__Clostridia;o__Clostridiales;f__Lachnospiraceae;g__[Eubacterium]_ventriosum_group	0	0	0	0	7.45e-05	0	0	0.000235701	0.000155618	0.000236817	0	0.000157146	0.000157146	0	0.00061638	0.000233046	0.00039336	0.000315507
k__Bacteria;p__Firmicutes;c__Clostridia;o__Clostridiales;f__Lachnospiraceae;g__Butyrivibrio	0	0	0	0	0.000447027	0	7.79e-05	0	0.000233427	0.000552573	0.000388651	0	0	0.000156544	0	0.000699138	0	0
k__Bacteria;p__Proteobacteria;c__Deltaproteobacteria;o__Desulfovibrionales;f__Desulfovibrionaceae;g__Bilophila	0	0.00130795	0	0	0	7.25e-05	0	0	0	0	0.000155461	0	0	0.000547902	7.7e-05	0.00038841	0	0
k__Bacteria;p__Verrucomicrobia;c__WCHB1-41;o__uncultured_Verrucomicrobiales_bacterium;f__uncultured_Verrucomicrobiales_bacterium;g__uncultured_Verrucomicrobiales_bacterium	0	0	0	0.000148203	0.000149009	0	0.000311672	0	0	0	0	0	0	0	0	0	0.00188813	0
k__Bacteria;p__Firmicutes;c__Erysipelotrichia;o__Erysipelotrichales;f__Erysipelotrichaceae;g__Erysipelotrichaceae_UCG-008	0	0	0	7.41e-05	0.000447027	0	0	0.000392835	0.000155618	0.000473634	7.77e-05	0	0.000157146	0	0.000154095	0	0.000236016	0.000315507
k__Bacteria;p__Actinobacteria;c__Coriobacteriia;o__Coriobacteriales;f__Coriobacteriaceae;g__Slackia	0	0	0	0	0.00119207	0	0.000155836	0.000235701	0.000389045	0.000315756	0.000155461	0	0	0	0	0	0	0
k__Bacteria;p__Firmicutes;c__Negativicutes;o__Selenomonadales;f__Veillonellaceae;g__uncultured	0	0	0	0.00237125	0	7.25e-05	0	0	0	0	0	0	0	0	0	0	0	0
k__Bacteria;p__Actinobacteria;c__Actinobacteria;o__Micrococcales;f__Microbacteriaceae;g__Cryobacterium	0	0	0	0.000592812	0.000223514	0.000507541	0	0	0.000155618	0.000236817	0.000466382	0.000235719	0	0	0	0	0	0
k__Bacteria;p__Firmicutes;c__Clostridia;o__Clostridiales;f__Lachnospiraceae;g__Lachnospira	0.000217077	0.000435983	7.13e-05	7.41e-05	0	0.000580046	0	0	0	0	0.000388651	0	0	0.000391359	0	0.000233046	0	0
k__Bacteria;p__Proteobacteria;c__Gammaproteobacteria;o__Xanthomonadales;f__Xanthomonadaceae;g__Luteimonas	0	0	0	0.00140793	0.000223514	0.000362529	0	0	0	0.000157878	0.000155461	7.86e-05	0	0	0	0	0	0
k__Bacteria;p__Acidobacteria;c__Acidobacteria;o__Acidobacteriales;f__Acidobacteriaceae_(Subgroup_1);g__Candidatus_Koribacter	0	0	0.0023521	0	0	0	0	0	0	0	0	0	0	0	0	0	0	0
k__Bacteria;p__Firmicutes;c__Negativicutes;o__Selenomonadales;f__Veillonellaceae;g__Dialister	0	0.00167127	0	0	0	0	0	0	0	0	0	0	0	0.000547902	0	0	0	0
k__Bacteria;p__Firmicutes;c__Erysipelotrichia;o__Erysipelotrichales;f__Erysipelotrichaceae;g__Dielma	0.000940666	7.27e-05	0	0.000148203	0	0.000507541	0	0	0	0	0	0	0.000471439	0	0	0	0	0
k__Bacteria;p__Actinobacteria;c__Coriobacteriia;o__Coriobacteriales;f__Coriobacteriaceae;g__Paraeggerthella	0.000289436	0	0	0	0	0.00152262	0	0	0	0	0	0	0.000314292	0	0	0	0	0
k__Bacteria;p__Firmicutes;c__Clostridia;o__Clostridiales;f__Ruminococcaceae;g__uncultured_bacterium	0	0	0	0	7.45e-05	0	7.79e-05	0.000392835	0	0	0.000699572	0.000314292	0	0	0.00030819	0	0	0.00023663
k__Bacteria;p__Bacteroidetes;c__Flavobacteriia;o__Flavobacteriales;f__Flavobacteriaceae;g__Mesoflavibacter	0	0	0	0.000148203	0.000149009	0	0.000233754	0.000314268	0.000466853	0	0	0	0	0.000234815	0.000462285	0	7.87e-05	0
k__Bacteria;p__Firmicutes;c__Clostridia;o__Clostridiales;f__Lachnospiraceae;g__Cellulosilyticum	0	0	0	0	0.000521532	0	7.79e-05	0	0	0	0	0.000157146	0.000157146	0	0	0.00116523	0	0
k__Bacteria;p__Actinobacteria;c__Actinobacteria;o__Micrococcales;f__Dermabacteraceae;g__Brachybacterium	0	0	0	0.00207484	0	0	0	0	0	0	0	0	0	0	0	0	0	0
k__Bacteria;p__Firmicutes;c__Clostridia;o__Clostridiales;f__Lachnospiraceae;g__Coprococcus_2	0	0	0	7.41e-05	0	0	0.000155836	0	0	0	0.000310921	0.000392866	0	0.000156544	7.7e-05	0.000854502	0	0
k__Bacteria;p__Proteobacteria;c__Gammaproteobacteria;o__Xanthomonadales;f__Xanthomonadaceae;g__Dyella	0	0	7.13e-05	0.000889218	7.45e-05	7.25e-05	0	0	0	0.000473634	0.000310921	7.86e-05	0	0	0	0	0	0
k__Bacteria;p__Cyanobacteria;c__Melainabacteria;o__Gastranaerophilales;f__gut_metagenome;g__gut_metagenome	0.000217077	0.000799302	0	0	0	0	0	0	0	0	0	0	0.000392866	0.000547902	0	0	0	0
k__Bacteria;p__Actinobacteria;c__Actinobacteria;o__Micrococcales;f__Micrococcaceae;g__Pseudarthrobacter	0	0	0	0.000741015	0.000447027	0.000507541	0	0	0	7.89e-05	0.000155461	0	0	0	0	0	0	0
k__Bacteria;p__Proteobacteria;c__Epsilonproteobacteria;o__Campylobacterales;f__Campylobacteraceae;g__Campylobacter	0	0.000653975	0	0.000296406	0.000298018	0.000145012	0	0	0	0	0	0	0.000157146	0.000156544	0	0	0	0.000157754
k__Bacteria;p__Proteobacteria;c__Deltaproteobacteria;o__Myxococcales;f__Archangiaceae;g__Anaeromyxobacter	0	0	0.00185317	0	0	0	0	0	0	0	0	0	0	0	0	0	0	0
k__Bacteria;p__Verrucomicrobia;c__Spartobacteria;o__Chthoniobacterales;f__DA101_soil_group;g__uncultured_bacterium	0	0	0.00185317	0	0	0	0	0	0	0	0	0	0	0	0	0	0	0
k__Bacteria;p__Actinobacteria;c__Actinobacteria;o__Streptomycetales;f__Streptomycetaceae;g__Streptomyces	0	0	0	0.000592812	0	0	0.000311672	0.000235701	0.000155618	0.000236817	0.000155461	0.000157146	0	0	0	0	0	0
k__Bacteria;p__Firmicutes;c__Clostridia;o__Clostridiales;f__Lachnospiraceae;g__Mobilitalea	0	0	0	0	0.000223514	0	0.000155836	0	0	0.000947269	0.000388651	0	0	0	0	0	0	7.89e-05
k__Bacteria;p__Firmicutes;c__Bacilli;o__Bacillales;f__Bacillaceae;g__Oceanobacillus	0.000217077	0.000363319	0	0.00096332	7.45e-05	0	0	0	0	0	0	0	0	0.000156544	0	0	0	0
k__Bacteria;p__Proteobacteria;c__Alphaproteobacteria;o__Rhizobiales;f__Phyllobacteriaceae;g__Mesorhizobium	0	0	0	0.000296406	0.000223514	0	0	0	0	0.000236817	0.000855033	0.000157146	0	0	0	0	0	0
k__Bacteria;p__Verrucomicrobia;c__WCHB1-41;o__uncultured_Verrucomicrobia_subdivision_5_bacterium;f__uncultured_Verrucomicrobia_subdivision_5_bacterium;g__uncultured_Verrucomicrobia_subdivision_5_bacterium	0	0	0	0.000666914	0.000298018	0	0	0	0	0.000157878	0	7.86e-05	0	0	0	0	0.000550704	0
k__Bacteria;p__Bacteroidetes;c__Bacteroidia;o__Bacteroidales;f__Porphyromonadaceae;g__Microbacter	0	0	0	0	0	0	0	0	0	0	0	0	0.000628585	0	0.000154095	0.000466092	0.00039336	7.89e-05
k__Bacteria;p__Planctomycetes;c__Planctomycetacia;o__Planctomycetales;f__Planctomycetaceae;g__uncultured	0	0	0.000142552	0.000815117	0.000223514	0.000217517	0	0	0	0.000157878	0	0.000157146	0	0	0	0	0	0
k__Bacteria;p__Actinobacteria;c__Actinobacteria;o__Micrococcales;f__Microbacteriaceae;g__Rudaibacter	0	0	0	0.000518711	7.45e-05	0.000362529	0	0	0	0.000394695	0.000155461	0.000157146	0	0	0	0	0	0
k__Bacteria;p__Firmicutes;c__Clostridia;o__Clostridiales;f__Ruminococcaceae;g__Ruminococcaceae_UCG-008	0	0	0	0	0.00119207	0	0	0	0	0	0.000155461	0.000157146	0	0	0	0.000155364	0	0
k__Bacteria;p__Acidobacteria;c__Subgroup_6;o__uncultured_bacterium;f__uncultured_bacterium;g__uncultured_bacterium	0	0	0.00156807	0	0	0	0	0	0	0	7.77e-05	0	0	0	0	0	0	0
k__Bacteria;p__Firmicutes;c__Clostridia;o__Clostridiales;f__Eubacteriaceae;g__uncultured_bacterium	0	0	0.00149679	0.000148203	0	0	0	0	0	0	0	0	0	0	0	0	0	0
k__Bacteria;p__Nitrospirae;c__Nitrospira;o__Nitrospirales;f__Nitrospiraceae;g__uncultured	0	0	0.00163934	0	0	0	0	0	0	0	0	0	0	0	0	0	0	0
k__Bacteria;p__Firmicutes;c__Clostridia;o__Clostridiales;f__Lachnospiraceae;g__Tyzzerella	0	0	0	7.41e-05	0	0	7.79e-05	7.86e-05	0	0.000157878	0.000310921	0	0	0.000156544	0.00030819	0	0.000157344	0.000315507
k__Bacteria;p__Proteobacteria;c__Betaproteobacteria;o__Burkholderiales;f__Oxalobacteraceae;g__Duganella	0	0	0	0.000518711	0	7.25e-05	0	0	0	0.000552573	0.000155461	0.000314292	0	0	0	0	0	0
k__Bacteria;p__Proteobacteria;c__Betaproteobacteria;o__Nitrosomonadales;f__Nitrosomonadaceae;g__uncultured	0	0	0.00156807	0	0	0	0	0	0	0	0	0	0	0	0	0	0	0
k__Bacteria;p__Firmicutes;c__Clostridia;o__Thermoanaerobacterales;f__Thermoanaerobacteraceae;g__Gelria	0	0	0	0	0	0	0.000155836	0.000157134	0	0.000157878	0.000388651	0	0	0.000156544	0	0	0.000236016	0.000315507
k__Bacteria;p__Firmicutes;c__Clostridia;o__Clostridiales;f__Ruminococcaceae;g__Ruminococcaceae_UCG-007	0	0	0	7.41e-05	0	0	0	0.000235701	0	0	0.000233191	0	0	0.000156544	0	0.000233046	0.000314688	0.000315507
k__Bacteria;p__Proteobacteria;c__Alphaproteobacteria;o__Sphingomonadales;f__Erythrobacteraceae;g__Altererythrobacter	0	0	0.000498931	0.000296406	0	7.25e-05	0	0	0	0.000315756	0.000310921	0	0	0	0	0	0	0
k__Bacteria;p__Proteobacteria;c__Deltaproteobacteria;o__SAR324_clade(Marine_group_B);f__uncultured_delta_proteobacterium;g__uncultured_delta_proteobacterium	0	0	0	0	0	0	0.000155836	0.000157134	0	0.000236817	0	7.86e-05	0	0	0.000770475	0	7.87e-05	0
k__Bacteria;p__Proteobacteria;c__Betaproteobacteria;o__Burkholderiales;f__Alcaligenaceae;g__Sutterella	0	0.000363319	0	0	0	0	0	0	0	0	0.000155461	0	0.000157146	0.000469631	0	0	0	0.000315507
k__Bacteria;p__Proteobacteria;c__Alphaproteobacteria;o__Caulobacterales;f__Caulobacteraceae;g__Phenylobacterium	0	0	0.000285103	7.41e-05	7.45e-05	0	0.000155836	0	0.000233427	0.000315756	0.000310921	0	0	0	0	0	0	0
k__Bacteria;p__Acidobacteria;c__Acidobacteria;o__Acidobacteriales;f__Acidobacteriaceae_(Subgroup_1);g__Acidobacterium	0	0	0	0.000741015	0.000149009	7.25e-05	0	0	0	0.000315756	0	0.000157146	0	0	0	0	0	0
k__Bacteria;p__Lentisphaerae;c__Lentisphaeria;o__Victivallales;f__Victivallaceae;g__uncultured_bacterium	0	7.27e-05	0	0.000741015	0.000223514	0	0.000155836	0	0.000155618	7.89e-05	0	0	0	0	0	0	0	0
k__Bacteria;p__Firmicutes;c__Clostridia;o__Clostridiales;f__Family_XIII;g__uncultured	0	0	0	0	7.45e-05	0	0	7.86e-05	0	0	0.000310921	0.000157146	0.000157146	0	0	0.000310728	0	0.000315507
k__Bacteria;p__Spirochaetae;c__Spirochaetes;o__Spirochaetales;f__Spirochaetaceae;g__Spirochaeta_2	0	0	0	7.41e-05	0	0	0.000233754	0	0	0	0	0.000157146	0	0.000313087	7.7e-05	0.000310728	7.87e-05	0.000157754
k__Bacteria;p__Lentisphaerae;c__Oligosphaeria;o__Oligosphaerales;f__Oligosphaeraceae;g__horsej-a03	0	0	0	0.000370508	0.000149009	0	0	0	0.000466853	0	0	0	0	0.000234815	0.000154095	0	0	0
k__Bacteria;p__Chloroflexi;c__Thermomicrobia;o__JG30-KF-CM45;f__uncultured_bacterium;g__uncultured_bacterium	0	0	0	0.000370508	7.45e-05	0.000145012	0	0	0	0.000157878	0.000310921	0.000314292	0	0	0	0	0	0
k__Bacteria;p__Firmicutes;c__Clostridia;o__Clostridiales;f__Lachnospiraceae;g__[Ruminococcus]_gnavus_group	0	0	0.000356379	0.000666914	0	0	0	0	0	0	0.000233191	0	0	0	0	0	7.87e-05	0
k__Bacteria;p__Proteobacteria;c__Alphaproteobacteria;o__Rhizobiales;f__Xanthobacteraceae;g__Variibacter	0	0	0.000784034	0	0	0	0	0.000314268	0.000233427	0	0	0	0	0	0	0	0	0
k__Bacteria;p__Proteobacteria;c__Betaproteobacteria;o__Burkholderiales;f__Burkholderiaceae;g__Ralstonia	0	7.27e-05	0	7.41e-05	7.45e-05	0	0.000155836	7.86e-05	0	7.89e-05	0	0.000157146	0	0.000156544	0	0.000155364	0	0.000315507
k__Bacteria;p__Firmicutes;c__Clostridia;o__Clostridiales;f__Lachnospiraceae;g__Epulopiscium	0	0	7.13e-05	0.000222305	0	0.00101508	0	0	0	0	0	0	0	0	0	0	0	0
k__Bacteria;p__Planctomycetes;c__Planctomycetacia;o__Planctomycetales;f__Planctomycetaceae;g__Singulisphaera	0	0	0.000213828	7.41e-05	0	0.000145012	0	0	0	0.000473634	0.000155461	0.000235719	0	0	0	0	0	0
k__Bacteria;p__Proteobacteria;c__Alphaproteobacteria;o__Sphingomonadales;f__Sphingomonadaceae;g__Novosphingobium	0	0	0	0.000592812	0.000223514	0	0	0	0	0.000394695	0	7.86e-05	0	0	0	0	0	0
k__Bacteria;p__Planctomycetes;c__Planctomycetacia;o__Planctomycetales;f__Planctomycetaceae;g__Isosphaera	0	0	7.13e-05	0.000444609	0.000149009	7.25e-05	0	0	0	7.89e-05	0.000233191	0.000235719	0	0	0	0	0	0
k__Bacteria;p__Lentisphaerae;c__Lentisphaeria;o__Victivallales;f__Victivallaceae;g__unidentified	0	0	0	0.000666914	0.000223514	0	0	0	0	7.89e-05	0	0	0	0.000156544	0.000154095	0	0	0
k__Bacteria;p__Bacteroidetes;c__Bacteroidia;o__Bacteroidales;f__Prevotellaceae;g__Alloprevotella	0	0	0	0	0	0	0	0	0	0	0	0	0.000942877	0.000234815	0	0	0	7.89e-05
k__Bacteria;p__Actinobacteria;c__Actinobacteria;o__Micrococcales;f__Microbacteriaceae;g__Lysinimonas	0	0	0.000142552	0.000370508	0.000149009	0	0	0	0	0.000236817	0.000233191	7.86e-05	0	0	0	0	0	0
k__Bacteria;p__Firmicutes;c__Clostridia;o__Clostridiales;f__Lachnospiraceae;g__[Eubacterium]_hallii_group	0.000506512	7.27e-05	0	0	0.000149009	0	0	0	0.000155618	0.000157878	0	0	0	0	0	0	7.87e-05	7.89e-05
k__Bacteria;p__Actinobacteria;c__Actinobacteria;o__Micrococcales;f__uncultured;g__uncultured_bacterium	0	0	0	0.000518711	0.000372523	0.000217517	0	7.86e-05	0	0	0	0	0	0	0	0	0	0
k__Bacteria;p__Bacteroidetes;c__Bacteroidia;o__Bacteroidales;f__Porphyromonadaceae;g__Porphyromonas	0	0.000508647	0	0	0	0.000507541	0	0	0	0	0	0	0	0.000156544	0	0	0	0
k__Bacteria;p__Elusimicrobia;c__Elusimicrobia;o__Elusimicrobiales;f__Elusimicrobiaceae;g__Elusimicrobium	0	0	0	7.41e-05	0	0	0	0.000157134	0.000155618	0	0.000155461	0	0	0.000234815	0	0	0.000157344	0.00023663
k__Bacteria;p__Firmicutes;c__Clostridia;o__Clostridiales;f__Lachnospiraceae;g__Lachnoclostridium_12	0	0	0	0.000222305	0	0	0	7.86e-05	0	0	0	0	0	0.000156544	0.00030819	0.000310728	0	7.89e-05
k__Bacteria;p__Proteobacteria;c__Alphaproteobacteria;o__Rhizobiales;f__Hyphomicrobiaceae;g__Hyphomicrobium	0	0	0.000142552	7.41e-05	7.45e-05	0	0.000155836	0.000157134	0	0.000394695	0.000155461	0	0	0	0	0	0	0
k__Bacteria;p__Chloroflexi;c__Anaerolineae;o__Anaerolineales;f__Anaerolineaceae;g__Anaerolinea	0	0	0.00114041	0	0	0	0	0	0	0	0	0	0	0	0	0	0	0
k__Bacteria;p__Proteobacteria;c__Deltaproteobacteria;o__Myxococcales;f__Polyangiaceae;g__Sorangium	0	0	0.00114041	0	0	0	0	0	0	0	0	0	0	0	0	0	0	0
k__Bacteria;p__Proteobacteria;c__Alphaproteobacteria;o__Rhizobiales;f__Hyphomicrobiaceae;g__uncultured	0	0	0.000142552	0.000222305	0.000149009	7.25e-05	0	0	0	0.000394695	0.000155461	0	0	0	0	0	0	0
k__Bacteria;p__Chloroflexi;c__Thermomicrobia;o__Sphaerobacterales;f__Sphaerobacteraceae;g__Nitrolancea	0	0	0	0.000370508	0.000223514	0.000217517	0	0	0	0.000157878	0.000155461	0	0	0	0	0	0	0
k__Bacteria;p__Actinobacteria;c__Actinobacteria;o__Micrococcales;f__Intrasporangiaceae;g__Oryzihumus	0	0	0	0.000370508	0.000372523	0.000145012	0	0	0	7.89e-05	0.000155461	0	0	0	0	0	0	0
k__Bacteria;p__Lentisphaerae;c__Lentisphaeria;o__Victivallales;f__vadinBE97;g__uncultured_bacterium	0	7.27e-05	0	0.000815117	7.45e-05	0	0	0	0.000155618	0	0	0	0	0	0	0	0	0
k__Bacteria;p__Proteobacteria;c__Alphaproteobacteria;o__Caulobacterales;f__Caulobacteraceae;g__Brevundimonas	0	0	0	0.000444609	0.000298018	0.000362529	0	0	0	0	0	0	0	0	0	0	0	0
k__Bacteria;p__Bacteroidetes;c__Bacteroidia;o__Bacteroidales;f__Bacteroidales_BS11_gut_group;g__unidentified	0	0	0	0	0	0	0	0.000471402	0	0	0	0	0	0	0	0.00038841	0.000236016	0
k__Bacteria;p__Firmicutes;c__Erysipelotrichia;o__Erysipelotrichales;f__Erysipelotrichaceae;g__Solobacterium	0	0	0	0	0.000149009	0	0	0.000549969	0	0.000157878	0	0	0	0	0	0	0.000157344	7.89e-05
k__Bacteria;p__Proteobacteria;c__Betaproteobacteria;o__Hydrogenophilales;f__Hydrogenophilaceae;g__Thiobacillus	0	0	0.00106914	0	0	0	0	0	0	0	0	0	0	0	0	0	0	0
k__Bacteria;p__Lentisphaerae;c__Lentisphaeria;o__Victivallales;f__Victivallaceae;g__uncultured_rumen_bacterium	0	0	0	0.000444609	0.000149009	0	0	0	0	0	0.000155461	0	0.000157146	0	0	0	0.000157344	0
k__Bacteria;p__Proteobacteria;c__Betaproteobacteria;o__Burkholderiales;f__Oxalobacteraceae;g__unidentified	0	0	0	0.000592812	0	0	0	0	0	0.000157878	0.000155461	0.000157146	0	0	0	0	0	0
k__Bacteria;p__Firmicutes;c__Clostridia;o__Clostridiales;f__Peptostreptococcaceae;g__Paeniclostridium	0	0	0	7.41e-05	0.000298018	0.000217517	0	0.000157134	0	0.000236817	7.77e-05	0	0	0	0	0	0	0
k__Bacteria;p__Actinobacteria;c__Actinobacteria;o__Micrococcales;f__Microbacteriaceae;g__Diaminobutyricimonas	0	0	0	0.000444609	0	0.000217517	0	0	0	0.000394695	0	0	0	0	0	0	0	0
k__Bacteria;p__Firmicutes;c__Clostridia;o__Clostridiales;f__Lachnospiraceae;g__Incertae_Sedis	0	0.000363319	0	0.000148203	7.45e-05	7.25e-05	0	0	0	0	0	0	0	0.000234815	0	0.000155364	0	0
k__Bacteria;p__Firmicutes;c__Bacilli;o__Bacillales;f__Planococcaceae;g__unidentified	0	0.000508647	0	0.000148203	0	0	0	0	0	0	0	0	0	0.000391359	0	0	0	0
k__Bacteria;p__Actinobacteria;c__Coriobacteriia;o__Coriobacteriales;f__Coriobacteriaceae;g__Parvibacter	0	0	0	0	0	0	0	7.86e-05	0.000311236	0	0	0.000157146	0	0	0	0	0	0.000473261
k__Bacteria;p__Actinobacteria;c__Actinobacteria;o__Micrococcales;f__Dermatophilaceae;g__uncultured	0	0	0	7.41e-05	0	0	0	0	0	0.000394695	0.000155461	0	0	0	0.000154095	0	0.000157344	7.89e-05
k__Bacteria;p__Actinobacteria;c__Thermoleophilia;o__Solirubrobacterales;f__Elev-16S-1332;g__uncultured_bacterium	0	0	0	0.000370508	0.000149009	0.000145012	7.79e-05	0.000235701	0	0	0	0	0	0	0	0	0	0
k__Bacteria;p__Lentisphaerae;c__Oligosphaeria;o__Oligosphaerales;f__uncultured_bacterium;g__uncultured_bacterium	0	0	0	0.000666914	0.000149009	0	0	0	0	0	0	0	0.000157146	0	0	0	0	0
k__Bacteria;p__Proteobacteria;c__Alphaproteobacteria;o__Rhizobiales;f__Aurantimonadaceae;g__Aureimonas	0	0	0	0.000370508	0.000223514	0.000217517	0	0	0	0	0	0.000157146	0	0	0	0	0	0
k__Bacteria;p__Chloroflexi;c__TK10;o__uncultured_bacterium;f__uncultured_bacterium;g__uncultured_bacterium	0	0	0.000570207	0	0.000149009	0	0	0	0.000155618	0	0	7.86e-05	0	0	0	0	0	0
k__Bacteria;p__Bacteroidetes;c__Sphingobacteriia;o__Sphingobacteriales;f__Chitinophagaceae;g__Crenotalea	0	0	0	7.41e-05	0	0	0	0	0	7.89e-05	0.000155461	0.000628585	0	0	0	0	0	0
k__Bacteria;p__Bacteroidetes;c__Flavobacteriia;o__Flavobacteriales;f__Flavobacteriaceae;g__Flavobacterium	0	0	0	0.000148203	7.45e-05	0	0	0	0	0.000710452	0	0	0	0	0	0	0	0
k__Bacteria;p__Firmicutes;c__Erysipelotrichia;o__Erysipelotrichales;f__Erysipelotrichaceae;g__Catenibacterium	0	0	0	0	0.000223514	0	0	7.86e-05	0	0.000236817	0	7.86e-05	0	0.000156544	0	0	0	0.000157754
k__Bacteria;p__Actinobacteria;c__Actinobacteria;o__Actinomycetales;f__Actinomycetaceae;g__Actinomyces	0	0	0.000926586	0	0	0	0	0	0	0	0	0	0	0	0	0	0	0
k__Bacteria;p__Proteobacteria;c__Alphaproteobacteria;o__Rhizobiales;f__Xanthobacteraceae;g__uncultured	0	0	0.000926586	0	0	0	0	0	0	0	0	0	0	0	0	0	0	0
k__Bacteria;p__Proteobacteria;c__Betaproteobacteria;o__Burkholderiales;f__Comamonadaceae;g__unidentified	0	0	0	7.41e-05	0.000223514	0.000145012	0.000311672	0	0	0	0	0.000157146	0	0	0	0	0	0
k__Bacteria;p__Proteobacteria;c__Alphaproteobacteria;o__Caulobacterales;f__Caulobacteraceae;g__Caulobacter	0	0	0	0.000518711	7.45e-05	7.25e-05	0	0	0	0	0.000233191	0	0	0	0	0	0	0
k__Bacteria;p__Proteobacteria;c__Alphaproteobacteria;o__Rhodospirillales;f__Rhodospirillales_Incertae_Sedis;g__Reyranella	0	0	0.000427655	0	0	0	0	0	0	0	0.000155461	0.000314292	0	0	0	0	0	0
k__Bacteria;p__Proteobacteria;c__Gammaproteobacteria;o__Xanthomonadales;f__Xanthomonadaceae;g__uncultured	0	0	0	0.000592812	0.000223514	7.25e-05	0	0	0	0	0	0	0	0	0	0	0	0
k__Bacteria;p__Actinobacteria;c__Actinobacteria;o__Micrococcales;f__Micrococcaceae;g__Yaniella	0	0.000145328	0	0.000741015	0	0	0	0	0	0	0	0	0	0	0	0	0	0
k__Bacteria;p__Firmicutes;c__Clostridia;o__Clostridiales;f__Lachnospiraceae;g__[Eubacterium]_fissicatena_group	0	0.000145328	7.13e-05	0.000222305	0	0.000290023	0	0	0	0	0	0	0	0.000156544	0	0	0	0
k__Bacteria;p__Actinobacteria;c__Actinobacteria;o__Frankiales;f__uncultured;g__uncultured_Pseudonocardiaceae_bacterium	0	0	0	0	0	0	0	0	0	0.000552573	0.000155461	0.000157146	0	0	0	0	0	0
k__Bacteria;p__Firmicutes;c__Clostridia;o__Clostridiales;f__Lachnospiraceae;g__[Eubacterium]_xylanophilum_group	0	0	0	0	0	0	0	0	0.000155618	0	0.000388651	0.000157146	0	0	0	0.000155364	0	0
k__Bacteria;p__Firmicutes;c__Clostridia;o__Clostridiales;f__Clostridiales_vadinBB60_group;g__unidentified	0	0	0	0	0	0	0	0	0	0	0.000155461	0.000157146	0	0	0.000231143	0.000233046	0	7.89e-05
k__Bacteria;p__Proteobacteria;c__Betaproteobacteria;o__SC-I-84;f__unidentified;g__unidentified	0	0	0.00085531	0	0	0	0	0	0	0	0	0	0	0	0	0	0	0
k__Bacteria;p__Actinobacteria;c__Actinobacteria;o__Frankiales;f__unidentified;g__unidentified	0	0	0	0.000222305	0	0	0	0	0	0.000236817	0	0.000392866	0	0	0	0	0	0
k__Bacteria;p__Proteobacteria;c__Alphaproteobacteria;o__Sphingomonadales;f__AKIW852;g__uncultured_Sphingomonas_sp.	0	0	0	0.000222305	7.45e-05	0	0	0	0	0.000236817	0.000310921	0	0	0	0	0	0	0
k__Bacteria;p__Proteobacteria;c__Alphaproteobacteria;o__Rhodospirillales;f__Acetobacteraceae;g__Acidiphilium	0	0	0	0.000296406	0	7.25e-05	0	0	0	0.000394695	0	7.86e-05	0	0	0	0	0	0
k__Bacteria;p__Proteobacteria;c__Betaproteobacteria;o__TRA3-20;f__uncultured_bacterium;g__uncultured_bacterium	0	0	0	0.000296406	0.000149009	7.25e-05	0	0	0	7.89e-05	0	0.000235719	0	0	0	0	0	0
k__Bacteria;p__Gemmatimonadetes;c__Longimicrobia;o__Longimicrobiales;f__Longimicrobiaceae;g__uncultured_bacterium	0	0	0	0.000444609	7.45e-05	0	0.000311672	0	0	0	0	0	0	0	0	0	0	0
k__Bacteria;p__Proteobacteria;c__Gammaproteobacteria;o__Xanthomonadales;f__Xanthomonadaceae;g__Lysobacter	0	0	0.000285103	7.41e-05	0	0	0	0	0	0.000236817	0.000155461	7.86e-05	0	0	0	0	0	0
k__Bacteria;p__Actinobacteria;c__Actinobacteria;o__Micrococcales;f__Microbacteriaceae;g__Plantibacter	0	0	0	0.000370508	0.000149009	0.000290023	0	0	0	0	0	0	0	0	0	0	0	0
k__Bacteria;p__Actinobacteria;c__Actinobacteria;o__Bifidobacteriales;f__Bifidobacteriaceae;g__Aeriscardovia	0	0	0	0	0	0	7.79e-05	0	0	0.000236817	0	0	0	0.000469631	0	0	0	0
k__Bacteria;p__Tenericutes;c__Mollicutes;o__Anaeroplasmatales;f__Anaeroplasmataceae;g__Anaeroplasma	0	0	0	0	0	0	7.79e-05	7.86e-05	0	0	0	0.000157146	0.000157146	0	0	0.000233046	7.87e-05	0
k__Bacteria;p__Actinobacteria;c__Rubrobacteria;o__Rubrobacterales;f__Rubrobacteriaceae;g__Rubrobacter	0	0	0	0	0	0	0.000233754	0.000392835	0.000155618	0	0	0	0	0	0	0	0	0
k__Bacteria;p__Firmicutes;c__Clostridia;o__Clostridiales;f__Ruminococcaceae;g__Ruminococcaceae_UCG-003	0	0	0	0	0	0	0	0.000157134	0	0	0.000310921	0	0	0	0.000154095	0	0	0.000157754
k__Bacteria;p__Firmicutes;c__Bacilli;o__Bacillales;f__Staphylococcaceae;g__Aliicoccus	0.000217077	0.000363319	0	0	0	0	0	0	0	0	0	0	0.000157146	0	0	0	0	0
k__Bacteria;p__Actinobacteria;c__Actinobacteria;o__Pseudonocardiales;f__Pseudonocardiaceae;g__Crossiella	0	0	0	0.000222305	0.000149009	0.000362529	0	0	0	0	0	0	0	0	0	0	0	0
k__Bacteria;p__Actinobacteria;c__Actinobacteria;o__Frankiales;f__Geodermatophilaceae;g__uncultured	0	0	0.000356379	0.000148203	0	0.000145012	0	0	0	7.89e-05	0	0	0	0	0	0	0	0
k__Bacteria;p__Gemmatimonadetes;c__S0134_terrestrial_group;o__uncultured_bacterium;f__uncultured_bacterium;g__uncultured_bacterium	0	0	0.000712758	0	0	0	0	0	0	0	0	0	0	0	0	0	0	0
k__Bacteria;p__Nitrospirae;c__Nitrospira;o__Nitrospirales;f__0319-6A21;g__uncultured_bacterium	0	0	0.000712758	0	0	0	0	0	0	0	0	0	0	0	0	0	0	0
k__Bacteria;p__Proteobacteria;c__Betaproteobacteria;o__Burkholderiales;f__Comamonadaceae;g__uncultured	0	0	0.000712758	0	0	0	0	0	0	0	0	0	0	0	0	0	0	0
k__Bacteria;p__Bacteroidetes;c__Bacteroidia;o__Bacteroidales;f__Bacteroidales_BS11_gut_group;g__uncultured_rumen_bacterium	0	0	0	0	0	0	0	0.000314268	0	0.000394695	0	0	0	0	0	0	0	0
k__Bacteria;p__Actinobacteria;c__Actinobacteria;o__Micromonosporales;f__Micromonosporaceae;g__Micromonospora	0	0	0	0	0	0	0	0	0	0.000394695	0.000155461	0.000157146	0	0	0	0	0	0
k__Bacteria;p__Firmicutes;c__Clostridia;o__Clostridiales;f__Ruminococcaceae;g__Ruminococcaceae_V9D2013_group	0	0	0	0	0	0	0	0	0	0	7.77e-05	0	0.000157146	0	0	0.000233046	0.000157344	7.89e-05
k__Bacteria;p__Spirochaetae;c__Spirochaetes;o__Spirochaetales;f__Spirochaetaceae;g__Treponema	0	0	0	0	0	0	0.000311672	0	0	0	0	0	0.000157146	0	0	0.000155364	0	7.89e-05
k__Bacteria;p__Firmicutes;c__Clostridia;o__Clostridiales;f__Caldicoprobacteraceae;g__Caldicoprobacter	0	0	0	0	0	0	0	0	0.000155618	0	0	0.000157146	0	0	0.000154095	0	0.000236016	0
k__Bacteria;p__Firmicutes;c__Clostridia;o__Clostridiales;f__Ruminococcaceae;g__Caproiciproducens	0	0	0	0	0	0	0	0	0.000155618	0	0.000155461	0	0	0	0.000154095	0	7.87e-05	0.000157754
k__Bacteria;p__Firmicutes;c__Clostridia;o__Clostridiales;f__Clostridiales_vadinBB60_group;g__uncultured_rumen_bacterium	0	0	0	0	0	0	0	0	0.000155618	0	0.000310921	0	0	0	0.000154095	0	7.87e-05	0
k__Bacteria;p__Firmicutes;c__Clostridia;o__MBA03;f__uncultured_bacterium;g__uncultured_bacterium	0	0	0	0	0.000223514	0	0	0	0	0	0	0	0	0.000156544	0	0	0.000236016	7.89e-05
k__Bacteria;p__Tenericutes;c__Mollicutes;o__NB1-n;f__uncultured_rumen_bacterium;g__uncultured_rumen_bacterium	0	0	0	0	0.000149009	0	0	0	0	7.89e-05	0	0	0	0	0.000154095	0.000155364	0.000157344	0
k__Bacteria;p__Actinobacteria;c__Actinobacteria;o__Kineosporiales;f__Kineosporiaceae;g__Angustibacter	0	0	0	7.41e-05	0	0.000217517	0.000233754	0	0	0	0	0.000157146	0	0	0	0	0	0
k__Bacteria;p__Actinobacteria;c__Actinobacteria;o__Micrococcales;f__Intrasporangiaceae;g__Terrabacter	0	0	0	0.000370508	0.000149009	0.000145012	0	0	0	0	0	0	0	0	0	0	0	0
k__Bacteria;p__Firmicutes;c__Bacilli;o__Bacillales;f__Planococcaceae;g__Solibacillus	0.000217077	0.000363319	0	7.41e-05	0	0	0	0	0	0	0	0	0	0	0	0	0	0
k__Bacteria;p__Acidobacteria;c__Holophagae;o__Subgroup_7;f__uncultured_bacterium;g__uncultured_bacterium	0	0	0.000641483	0	0	0	0	0	0	0	0	0	0	0	0	0	0	0
k__Bacteria;p__Acidobacteria;c__Subgroup_6;o__uncultured_Acidobacteria_bacterium;f__uncultured_Acidobacteria_bacterium;g__uncultured_Acidobacteria_bacterium	0	0	0.000641483	0	0	0	0	0	0	0	0	0	0	0	0	0	0	0
k__Bacteria;p__Actinobacteria;c__Acidimicrobiia;o__Acidimicrobiales;f__uncultured;g__unidentified	0	0	0.000641483	0	0	0	0	0	0	0	0	0	0	0	0	0	0	0
k__Bacteria;p__Chloroflexi;c__SJA-15;o__unidentified;f__unidentified;g__unidentified	0	0	0.000641483	0	0	0	0	0	0	0	0	0	0	0	0	0	0	0
k__Bacteria;p__Actinobacteria;c__Actinobacteria;o__Micrococcales;f__Dermacoccaceae;g__unidentified	0	0	0	0	0	0	0	0	0	0.000394695	0.000155461	7.86e-05	0	0	0	0	0	0
k__Bacteria;p__Proteobacteria;c__Betaproteobacteria;o__Burkholderiales;f__Oxalobacteraceae;g__Oxalobacter	0	0	0	0	0	0	0.000155836	7.86e-05	0	0	0.000155461	0.000157146	0	0	0	0	7.87e-05	0
k__Bacteria;p__Firmicutes;c__Clostridia;o__Clostridiales;f__Ruminococcaceae;g__uncultured_rumen_bacterium	0	0	0	0	0	0	0.000155836	0	0	0	0	0	0	0	0.000154095	0	7.87e-05	0.00023663
k__Bacteria;p__Firmicutes;c__Clostridia;o__Clostridiales;f__Clostridiales_vadinBB60_group;g__uncultured_Firmicutes_bacterium	0	0	0	7.41e-05	0	0	0	0	0	0.000157878	0.000155461	0.000157146	0	0	0	0	7.87e-05	0
k__Bacteria;p__Saccharibacteria;c__uncultured_Candidatus_Saccharibacteria_bacterium;o__uncultured_Candidatus_Saccharibacteria_bacterium;f__uncultured_Candidatus_Saccharibacteria_bacterium;g__uncultured_Candidatus_Saccharibacteria_bacterium	0	0	0	7.41e-05	7.45e-05	0	0	0	0	0.000236817	0.000155461	7.86e-05	0	0	0	0	0	0
k__Bacteria;p__Proteobacteria;c__Alphaproteobacteria;o__Rhodospirillales;f__Acetobacteraceae;g__Acidocella	0	0	0	0.000148203	0	0	0	0	0	0	0.000155461	0.000314292	0	0	0	0	0	0
k__Bacteria;p__Actinobacteria;c__Acidimicrobiia;o__Acidimicrobiales;f__uncultured;g__uncultured_bacterium	0	0	7.13e-05	0	0	0	0.000467508	7.86e-05	0	0	0	0	0	0	0	0	0	0
k__Bacteria;p__Firmicutes;c__Clostridia;o__Clostridiales;f__Lachnospiraceae;g__Pseudobutyrivibrio	0	0	0	0	0.000149009	0	0.000155836	0	0	0	0	0	0	0.000156544	0	0.000155364	0	0
k__Bacteria;p__Actinobacteria;c__Actinobacteria;o__Frankiales;f__Nakamurellaceae;g__Nakamurella	0	0	0	0.000148203	7.45e-05	0	0	0	0	0	0	0.000392866	0	0	0	0	0	0
k__Bacteria;p__Acidobacteria;c__Blastocatellia;o__Blastocatellales;f__Blastocatellaceae_(Subgroup_4);g__RB41	0	0	0.000142552	0	0	0	0.000155836	0.000157134	0.000155618	0	0	0	0	0	0	0	0	0
k__Bacteria;p__Nitrospirae;c__Nitrospira;o__Nitrospirales;f__Nitrospiraceae;g__Nitrospira	0	0	0.000142552	0	0	0	0.000467508	0	0	0	0	0	0	0	0	0	0	0
k__Bacteria;p__Gemmatimonadetes;c__Gemmatimonadetes;o__Gemmatimonadales;f__Gemmatimonadaceae;g__Gemmatirosa	0	0	0.000285103	7.41e-05	0	0	0	0	0	0.000157878	0	7.86e-05	0	0	0	0	0	0
k__Bacteria;p__Firmicutes;c__Clostridia;o__Clostridiales;f__Clostridiaceae_1;g__Clostridium_sensu_stricto_5	0	0	0	0.000592812	0	0	0	0	0	0	0	0	0	0	0	0	0	0
k__Bacteria;p__Actinobacteria;c__Actinobacteria;o__Corynebacteriales;f__Nocardiaceae;g__Rhodococcus	0	0	0	0.000296406	0.000223514	7.25e-05	0	0	0	0	0	0	0	0	0	0	0	0
k__Bacteria;p__Actinobacteria;c__Acidimicrobiia;o__Acidimicrobiales;f__Iamiaceae;g__Iamia	0	0	0	0.000148203	0.000298018	0.000145012	0	0	0	0	0	0	0	0	0	0	0	0
k__Bacteria;p__Proteobacteria;c__Betaproteobacteria;o__Nitrosomonadales;f__Nitrosomonadaceae;g__Nitrosospira	0	0	0.000285103	0.000148203	0	0	0.000155836	0	0	0	0	0	0	0	0	0	0	0
k__Bacteria;p__Firmicutes;c__Clostridia;o__Clostridiales;f__Clostridiales_vadinBB60_group;g__uncultured_organism	7.24e-05	0	0	0	0	0.000507541	0	0	0	0	0	0	0	0	0	0	0	0
k__Bacteria;p__Spirochaetae;c__Spirochaetes;o__Spirochaetales;f__Spirochaetaceae;g__Sphaerochaeta	0	0	0	0	0	0	0	0	0	0	0	0	0	0.000156544	0	0	0.000314688	7.89e-05
k__Bacteria;p__Bacteroidetes;c__Bacteroidia;o__Bacteroidales;f__Bacteroidales_UCG-001;g__uncultured_rumen_bacterium	0	0	0	0	0	0	0	0.000549969	0	0	0	0	0	0	0	0	0	0
k__Bacteria;p__Firmicutes;c__Clostridia;o__Clostridiales;f__Clostridiaceae_1;g__uncultured_bacterium	0	0	0	0	0	0	0	0	0	0	0	0	0.000157146	0	0	0.000155364	0.000157344	7.89e-05
No_blast_hit;Other;Other;Other;Other;Other	0	0	0	0	0	0	0	0	0	0	0	0.000157146	0	0.000156544	0.000231143	0	0	0
k__Bacteria;p__Bacteroidetes;c__Bacteroidia;o__Bacteroidales;f__gir-aah93h0;g__uncultured_bacterium	0	0	0	0	0	0	0	0	0.000155618	0	0.000388651	0	0	0	0	0	0	0
k__Bacteria;p__Bacteroidetes;c__Sphingobacteriia;o__Sphingobacteriales;f__Saprospiraceae;g__Phaeodactylibacter	0	0	0	0	0	0	0	0	0	0	0	0	0	0.000156544	0.000154095	0.000233046	0	0
k__Bacteria;p__Bacteroidetes;c__Flavobacteriia;o__Flavobacteriales;f__Flavobacteriaceae;g__Spongiivirga	0	0	0	0	0	0	0	0.000157134	0	0	0	0	0	0	0.000231143	0.000155364	0	0
k__Bacteria;p__Actinobacteria;c__Actinobacteria;o__Micrococcales;f__Microbacteriaceae;g__Agromyces	0	0	0	0.000222305	0	0	0	0	0	0.000157878	0.000155461	0	0	0	0	0	0	0
k__Bacteria;p__Proteobacteria;c__Alphaproteobacteria;o__Sphingomonadales;f__Sphingomonadaceae;g__Sphingopyxis	0	0	0	0.000148203	0.000149009	0	0	0	0	0.000236817	0	0	0	0	0	0	0	0
k__Bacteria;p__Actinobacteria;c__Acidimicrobiia;o__Acidimicrobiales;f__uncultured;g__uncultured_Aciditerrimonas_sp.	0	0	0	7.41e-05	7.45e-05	7.25e-05	0	0.000157134	0.000155618	0	0	0	0	0	0	0	0	0
k__Bacteria;p__Acidobacteria;c__Acidobacteria;o__Acidobacteriales;f__Acidobacteriaceae_(Subgroup_1);g__Granulicella	0	0	7.13e-05	0.000148203	0	0	0	0	0	0.000157878	0.000155461	0	0	0	0	0	0	0
k__Bacteria;p__Actinobacteria;c__Actinobacteria;o__Propionibacteriales;f__Nocardioidaceae;g__Marmoricola	0	0	0	0.000296406	0	7.25e-05	0	0	0	0	0.000155461	0	0	0	0	0	0	0
k__Bacteria;p__Proteobacteria;c__Betaproteobacteria;o__Burkholderiales;f__Comamonadaceae;g__Ramlibacter	0	0	7.13e-05	0.000222305	7.45e-05	0	0	0	0	0	0.000155461	0	0	0	0	0	0	0
k__Bacteria;p__Actinobacteria;c__Actinobacteria;o__Frankiales;f__Geodermatophilaceae;g__unidentified	0	0	0	0.000148203	0.000223514	7.25e-05	0	0	0	0	7.77e-05	0	0	0	0	0	0	0
k__Bacteria;p__Firmicutes;c__Clostridia;o__Clostridiales;f__Clostridiaceae_1;g__Clostridium_sensu_stricto_11	0	0	0	0.000518711	0	0	0	0	0	0	0	0	0	0	0	0	0	0
k__Bacteria;p__Actinobacteria;c__Actinobacteria;o__Micrococcales;f__Microbacteriaceae;g__Leifsonia	0	0	0	0.000222305	0.000149009	0.000145012	0	0	0	0	0	0	0	0	0	0	0	0
k__Bacteria;p__Actinobacteria;c__Actinobacteria;o__Micrococcales;f__Micrococcaceae;g__unidentified	0	0.000145328	0	0.000370508	0	0	0	0	0	0	0	0	0	0	0	0	0	0
k__Bacteria;p__Chloroflexi;c__Ktedonobacteria;o__C0119;f__uncultured_bacterium;g__uncultured_bacterium	0	0	0.000213828	0.000148203	0.000149009	0	0	0	0	0	0	0	0	0	0	0	0	0
k__Bacteria;p__Proteobacteria;c__Gammaproteobacteria;o__Aeromonadales;f__Succinivibrionaceae;g__Succinivibrio	0	0	0	0	0	0.000507541	0	0	0	0	0	0	0	0	0	0	0	0
k__Bacteria;p__Acidobacteria;c__Subgroup_17;o__unidentified;f__unidentified;g__unidentified	0	0	0.000498931	0	0	0	0	0	0	0	0	0	0	0	0	0	0	0
k__Bacteria;p__Armatimonadetes;c__uncultured;o__uncultured_bacterium;f__uncultured_bacterium;g__uncultured_bacterium	0	0	0.000498931	0	0	0	0	0	0	0	0	0	0	0	0	0	0	0
k__Bacteria;p__Proteobacteria;c__Alphaproteobacteria;o__Rhizobiales;f__Rhodobiaceae;g__uncultured	0	0	0.000498931	0	0	0	0	0	0	0	0	0	0	0	0	0	0	0
k__Bacteria;p__Firmicutes;c__Clostridia;o__Clostridiales;f__Eubacteriaceae;g__Eubacterium	0	0	0	0	0	0	0.000155836	0	0	0.000157878	0	0	0	0	0.000154095	0	0	0
k__Bacteria;p__Tenericutes;c__Mollicutes;o__Mycoplasmatales;f__Mycoplasmataceae;g__uncultured	0	0	0	0	0	0	0.000233754	0	0	0	0	0	0	0	0	0.000233046	0	0
k__Bacteria;p__Bacteroidetes;c__Sphingobacteriia;o__Sphingobacteriales;f__Lentimicrobiaceae;g__uncultured_Bacteroidales_bacterium	0	0	0	0	0	0	0	0	0	0	0	0.000157146	0	0	0.00030819	0	0	0
k__Bacteria;p__Firmicutes;c__Clostridia;o__Clostridiales;f__Lachnospiraceae;g__Lachnospiraceae_NK4B4_group	0	0	0	0	0	0	0	0	0.000311236	0	0	0	0	0	0.000154095	0	0	0
k__Bacteria;p__Firmicutes;c__Clostridia;o__Clostridiales;f__Lachnospiraceae;g__Oribacterium	0	0	0	7.41e-05	0.000149009	0	0	0	0	7.89e-05	0	0	0	0.000156544	0	0	0	0
k__Bacteria;p__Proteobacteria;c__Alphaproteobacteria;o__Caulobacterales;f__Caulobacteraceae;g__uncultured	0	0	0.000142552	0	0	0	0	0	0	7.89e-05	7.77e-05	0.000157146	0	0	0	0	0	0
k__Bacteria;p__Firmicutes;c__Erysipelotrichia;o__Erysipelotrichales;f__Erysipelotrichaceae;g__Erysipelotrichaceae_UCG-004	0.000217077	0	0	0	0	0	0	7.86e-05	0	0	0	0	0.000157146	0	0	0	0	0
k__Bacteria;p__Actinobacteria;c__Actinobacteria;o__Micrococcales;f__Microbacteriaceae;g__Curtobacterium	0	0	0	0.000222305	0	7.25e-05	0	0	0	0	0.000155461	0	0	0	0	0	0	0
k__Bacteria;p__Firmicutes;c__Bacilli;o__Lactobacillales;f__unidentified;g__unidentified	0	0.000145328	0	0.000148203	0	0	0	0	0	0	0	0	0	0.000156544	0	0	0	0
k__Bacteria;p__Bacteroidetes;c__Sphingobacteriia;o__Sphingobacteriales;f__Chitinophagaceae;g__Arachidicoccus	0	0	0	0.000148203	0.000298018	0	0	0	0	0	0	0	0	0	0	0	0	0
k__Bacteria;p__Actinobacteria;c__Actinobacteria;o__Micrococcales;f__Microbacteriaceae;g__Herbiconiux	0	0	0	0.000222305	0.000223514	0	0	0	0	0	0	0	0	0	0	0	0	0
k__Bacteria;p__Actinobacteria;c__Actinobacteria;o__Micrococcales;f__Microbacteriaceae;g__Mycetocola	0	0	0	0.000370508	7.45e-05	0	0	0	0	0	0	0	0	0	0	0	0	0
k__Bacteria;p__Actinobacteria;c__Actinobacteria;o__Micrococcales;f__Micrococcaceae;g__Enteractinococcus	7.24e-05	0	0	0.000370508	0	0	0	0	0	0	0	0	0	0	0	0	0	0
k__Bacteria;p__Firmicutes;c__Erysipelotrichia;o__Erysipelotrichales;f__Erysipelotrichaceae;g__Sharpea	0	0	0.000427655	0	0	0	0	0	0	0	0	0	0	0	0	0	0	0
k__Bacteria;p__Latescibacteria;c__uncultured_bacterium;o__uncultured_bacterium;f__uncultured_bacterium;g__uncultured_bacterium	0	0	0.000427655	0	0	0	0	0	0	0	0	0	0	0	0	0	0	0
k__Bacteria;p__Proteobacteria;c__Deltaproteobacteria;o__Myxococcales;f__Sandaracinaceae;g__uncultured	0	0	0	0	0	0	0	0	0	0.000236817	0.000155461	0	0	0	0	0	0	0
k__Bacteria;p__Actinobacteria;c__Coriobacteriia;o__Coriobacteriales;f__Coriobacteriaceae;g__Senegalimassilia	0	0	0	0	0	0	0.000155836	0	0	0	0	0	0	0	0	0	7.87e-05	0.000157754
k__Bacteria;p__Actinobacteria;c__Coriobacteriia;o__Coriobacteriales;f__Coriobacteriaceae;g__Gordonibacter	0	0	0	0	0	0	0	7.86e-05	0	0.000157878	0.000155461	0	0	0	0	0	0	0
k__Bacteria;p__Firmicutes;c__Clostridia;o__Clostridiales;f__Lachnospiraceae;g__[Acetivibrio]_ethanolgignens_group	0	0	0	0	0	0	0	0	0	7.89e-05	0.000155461	0	0	0	0	0.000155364	0	0
k__Bacteria;p__Proteobacteria;c__Alphaproteobacteria;o__Rhodospirillales;f__Acetobacteraceae;g__Acetobacter	0	0	0	0	0	0	0	0	0.000155618	0	0.000155461	7.86e-05	0	0	0	0	0	0
k__Bacteria;p__Bacteroidetes;c__Bacteroidia;o__Bacteroidales;f__Bacteroidales_RF16_group;g__uncultured_Porphyromonadaceae_bacterium	0	0	0	0	0	0	0	0	0.000389045	0	0	0	0	0	0	0	0	0
k__Bacteria;p__Firmicutes;c__Clostridia;o__Clostridiales;f__Clostridiales_vadinBB60_group;g__uncultured_Clostridiales_bacterium	0	0	0	0	0	0	0	0	0	7.89e-05	0.000155461	0	0	0	0.000154095	0	0	0
k__Bacteria;p__Firmicutes;c__Clostridia;o__Clostridiales;f__Peptostreptococcaceae;g__uncultured	0	0	0	0	7.45e-05	0	0	7.86e-05	0	7.89e-05	0	0	0	0	0	0.000155364	0	0
k__Bacteria;p__Bacteroidetes;c__Bacteroidia;o__Bacteroidales;f__Rikenellaceae;g__hoa5-07d05_gut_group	0	0	0	0	7.45e-05	0	0	0	0	0	0	7.86e-05	0	0	0.000154095	0	0	7.89e-05
k__Bacteria;p__Actinobacteria;c__Actinobacteria;o__Propionibacteriales;f__Nocardioidaceae;g__Kribbella	0	0	0	0	7.45e-05	0	0.000155836	0	0.000155618	0	0	0	0	0	0	0	0	0
k__Bacteria;p__Actinobacteria;c__Actinobacteria;o__Micrococcales;f__Intrasporangiaceae;g__Knoellia	0	0	0	0.000222305	0	0	0	0	0.000155618	0	0	0	0	0	0	0	0	0
k__Bacteria;p__Actinobacteria;c__Actinobacteria;o__Frankiales;f__Frankiaceae;g__uncultured_bacterium	0	0	0	0.000148203	0.000149009	0	0	0	0	7.89e-05	0	0	0	0	0	0	0	0
k__Bacteria;p__Actinobacteria;c__Actinobacteria;o__Micrococcales;f__uncultured;g__Cellulosimicrobium_sp._137-9	0	0	0	7.41e-05	0.000223514	0	0	0	0	0	7.77e-05	0	0	0	0	0	0	0
k__Bacteria;p__Chlamydiae;c__Chlamydiae;o__Chlamydiales;f__Chlamydiaceae;g__Chlamydia	0.000217077	0	0	0	0	0	0	0	0	0	0	0	0.000157146	0	0	0	0	0
k__Bacteria;p__Actinobacteria;c__Actinobacteria;o__Micrococcales;f__Microbacteriaceae;g__Leucobacter	0	0	0	0.000222305	0	7.25e-05	0	0	0	7.89e-05	0	0	0	0	0	0	0	0
k__Bacteria;p__Firmicutes;c__Bacilli;o__Bacillales;f__Staphylococcaceae;g__Salinicoccus	0	0	0	0.000370508	0	0	0	0	0	0	0	0	0	0	0	0	0	0
k__Bacteria;p__Actinobacteria;c__Actinobacteria;o__Micrococcales;f__Sanguibacteraceae;g__Sanguibacter	0	0	0	0.000148203	0.000149009	7.25e-05	0	0	0	0	0	0	0	0	0	0	0	0
k__Bacteria;p__Proteobacteria;c__Gammaproteobacteria;o__Pseudomonadales;f__Moraxellaceae;g__Acinetobacter	0	0	7.13e-05	0.000296406	0	0	0	0	0	0	0	0	0	0	0	0	0	0
k__Bacteria;p__Firmicutes;c__Negativicutes;o__Selenomonadales;f__Veillonellaceae;g__Anaerovibrio	0	0	0	0	0	0.000362529	0	0	0	0	0	0	0	0	0	0	0	0
k__Bacteria;p__Acidobacteria;c__Solibacteres;o__Solibacterales;f__Solibacteraceae_(Subgroup_3);g__AKIW659	0	0	0.000356379	0	0	0	0	0	0	0	0	0	0	0	0	0	0	0
k__Bacteria;p__Actinobacteria;c__Acidimicrobiia;o__Acidimicrobiales;f__uncultured;g__uncultured_actinobacterium	0	0	0.000356379	0	0	0	0	0	0	0	0	0	0	0	0	0	0	0
k__Bacteria;p__Chloroflexi;c__SJA-15;o__uncultured_bacterium;f__uncultured_bacterium;g__uncultured_bacterium	0	0	0.000356379	0	0	0	0	0	0	0	0	0	0	0	0	0	0	0
k__Bacteria;p__Proteobacteria;c__Gammaproteobacteria;o__Chromatiales;f__Ectothiorhodospiraceae;g__Thioalkalispira	0	0	0.000356379	0	0	0	0	0	0	0	0	0	0	0	0	0	0	0
k__Bacteria;p__RBG-1_(Zixibacteria);c__uncultured_bacterium;o__uncultured_bacterium;f__uncultured_bacterium;g__uncultured_bacterium	0	0	0.000356379	0	0	0	0	0	0	0	0	0	0	0	0	0	0	0
k__Bacteria;p__Firmicutes;c__Erysipelotrichia;o__Erysipelotrichales;f__Erysipelotrichaceae;g__uncultured_bacterium	0	0	0	0	0	0	0	0	0	0.000157878	0.000155461	0	0	0	0	0	0	0
k__Bacteria;p__Firmicutes;c__Clostridia;o__Clostridiales;f__Lachnospiraceae;g__Lachnospiraceae_UCG-009	0	0	0	0	0	0	0	0	0	0	0	0.000157146	0	0	0	0.000155364	0	0
k__Bacteria;p__Deferribacteres;c__Deferribacteres;o__Deferribacterales;f__Deferribacteraceae;g__Mucispirillum	0	0	0	0	0	0	0.000233754	0	0	0	0	0	0	0	0	0	7.87e-05	0
k__Bacteria;p__Lentisphaerae;c__Lentisphaeria;o__Victivallales;f__vadinBE97;g__uncultured_rumen_bacterium	0	0	0	0	0	0	0.000155836	0	0	0	0	0	0	0.000156544	0	0	0	0
k__Bacteria;p__Actinobacteria;c__Actinobacteria;o__Micromonosporales;f__Micromonosporaceae;g__Asanoa	0	0	0	0	0	0	0.000155836	0	0.000155618	0	0	0	0	0	0	0	0	0
k__Bacteria;p__Actinobacteria;c__Actinobacteria;o__Micromonosporales;f__Micromonosporaceae;g__Krasilnikovia	0	0	0	0	0	0	0.000155836	0	0.000155618	0	0	0	0	0	0	0	0	0
k__Bacteria;p__Actinobacteria;c__Actinobacteria;o__Frankiales;f__uncultured;g__uncultured_actinobacterium	0	0	0	7.41e-05	0	0	0	0	0	0.000236817	0	0	0	0	0	0	0	0
k__Bacteria;p__Verrucomicrobia;c__WCHB1-41;o__uncultured_organism;f__uncultured_organism;g__uncultured_organism	0	0	0	0	7.45e-05	0	0	0	0	0	0	0	0	0	0	0	0.000236016	0
k__Bacteria;p__Bacteroidetes;c__Bacteroidia;o__Bacteroidales;f__Marinilabiaceae;g__Mangroviflexus	0	0	0	0	0	0	0	0	0.000155618	0	0	0	0	0	0.000154095	0	0	0
k__Bacteria;p__Actinobacteria;c__Thermoleophilia;o__Solirubrobacterales;f__Conexibacteraceae;g__Conexibacter	0	0	0	0.000148203	0	0	0	0	0	0	0	0.000157146	0	0	0	0	0	0
k__Bacteria;p__Firmicutes;c__Bacilli;o__Bacillales;f__Planococcaceae;g__Psychrobacillus	0	0	0	0.000148203	0	0	0	0	0	0	0	0	0	0.000156544	0	0	0	0
k__Bacteria;p__Firmicutes;c__Clostridia;o__Clostridiales;f__Lachnospiraceae;g__Lachnospiraceae_UCG-002	0	0	0	7.41e-05	0.000149009	0	0	0	0	0	0	0	0	7.83e-05	0	0	0	0
k__Bacteria;p__Proteobacteria;c__Alphaproteobacteria;o__Rhizobiales;f__uncultured;g__uncultured_forest_soil_bacterium	0	0	0.000142552	0	0	0	0	0.000157134	0	0	0	0	0	0	0	0	0	0
k__Bacteria;p__Proteobacteria;c__Deltaproteobacteria;o__Myxococcales;f__BIrii41;g__uncultured_bacterium	0	0	0.000142552	0	0	0	0	0	0.000155618	0	0	0	0	0	0	0	0	0
k__Bacteria;p__Actinobacteria;c__Actinobacteria;o__Corynebacteriales;f__Nocardiaceae;g__Williamsia	0	0	0	7.41e-05	0.000223514	0	0	0	0	0	0	0	0	0	0	0	0	0
k__Bacteria;p__Actinobacteria;c__Actinobacteria;o__Micrococcales;f__Microbacteriaceae;g__unidentified	0	0	0	0.000148203	0.000149009	0	0	0	0	0	0	0	0	0	0	0	0	0
k__Bacteria;p__Firmicutes;c__Clostridia;o__Halanaerobiales;f__ODP1230B8.23;g__uncultured_forest_soil_bacterium	0	0	0	0.000222305	7.45e-05	0	0	0	0	0	0	0	0	0	0	0	0	0
k__Bacteria;p__Actinobacteria;c__Actinobacteria;o__Streptosporangiales;f__Nocardiopsaceae;g__Thermobifida	0	0	0	0.000296406	0	0	0	0	0	0	0	0	0	0	0	0	0	0
k__Bacteria;p__Cyanobacteria;c__Chloroplast;o__Cercis_gigantea;f__Cercis_gigantea;g__Cercis_gigantea	7.24e-05	0	0	0	0.000223514	0	0	0	0	0	0	0	0	0	0	0	0	0
k__Bacteria;p__Tenericutes;c__Mollicutes;o__NB1-n;f__uncultured_organism;g__uncultured_organism	0.000289436	0	0	0	0	0	0	0	0	0	0	0	0	0	0	0	0	0
k__Bacteria;p__Acidobacteria;c__Blastocatellia;o__Blastocatellales;f__Blastocatellaceae_(Subgroup_4);g__11-24	0	0	0.000285103	0	0	0	0	0	0	0	0	0	0	0	0	0	0	0
k__Bacteria;p__Acidobacteria;c__Holophagae;o__Subgroup_7;f__unidentified;g__unidentified	0	0	0.000285103	0	0	0	0	0	0	0	0	0	0	0	0	0	0	0
k__Bacteria;p__Acidobacteria;c__Subgroup_6;o__unidentified;f__unidentified;g__unidentified	0	0	0.000285103	0	0	0	0	0	0	0	0	0	0	0	0	0	0	0
k__Bacteria;p__Chloroflexi;c__TK10;o__unidentified;f__unidentified;g__unidentified	0	0	0.000285103	0	0	0	0	0	0	0	0	0	0	0	0	0	0	0
k__Bacteria;p__Proteobacteria;c__Alphaproteobacteria;o__Rhizobiales;f__KF-JG30-B3;g__uncultured_bacterium	0	0	0.000285103	0	0	0	0	0	0	0	0	0	0	0	0	0	0	0
k__Bacteria;p__Proteobacteria;c__Betaproteobacteria;o__Nitrosomonadales;f__Gallionellaceae;g__uncultured	0	0	0.000285103	0	0	0	0	0	0	0	0	0	0	0	0	0	0	0
k__Bacteria;p__Proteobacteria;c__Deltaproteobacteria;o__Desulfurellales;f__Desulfurellaceae;g__H16	0	0	0.000285103	0	0	0	0	0	0	0	0	0	0	0	0	0	0	0
k__Bacteria;p__Verrucomicrobia;c__OPB35_soil_group;o__uncultured_Verrucomicrobia_subdivision_3_bacterium;f__uncultured_Verrucomicrobia_subdivision_3_bacterium;g__uncultured_Verrucomicrobia_subdivision_3_bacterium	0	0	0.000285103	0	0	0	0	0	0	0	0	0	0	0	0	0	0	0
k__Bacteria;p__Proteobacteria;c__Alphaproteobacteria;o__Rickettsiales;f__Rickettsiales_Incertae_Sedis;g__uncultured	0	0	0	0	0	0	0	0	0	0.000236817	0	0	0	0	0	0	0	0
k__Bacteria;p__Bacteroidetes;c__Bacteroidia;o__Bacteroidales;f__Rikenellaceae;g__SP3-e08	0	0	0	0	0	0	0	0	0	7.89e-05	0	0	0	0	0	0	0	0.000157754
k__Bacteria;p__Firmicutes;c__Clostridia;o__Clostridiales;f__Clostridiaceae_1;g__Clostridium_sensu_stricto_9	0	0	0	0	0	0	0	0.000235701	0	0	0	0	0	0	0	0	0	0
k__Bacteria;p__Bacteroidetes;c__Sphingobacteriia;o__Sphingobacteriales;f__Sphingobacteriaceae;g__Sphingobacterium	0	0	0	0	0	0	0	0	0	0	0	7.86e-05	0	0.000156544	0	0	0	0
k__Bacteria;p__Actinobacteria;c__Actinobacteria;o__Pseudonocardiales;f__Pseudonocardiaceae;g__Pseudonocardia	0	0	0	0	0	0	0.000155836	7.86e-05	0	0	0	0	0	0	0	0	0	0
k__Bacteria;p__Lentisphaerae;c__Oligosphaeria;o__Oligosphaerales;f__Oligosphaeraceae;g__Z20	0	0	0	0	0	0	0	0	0.000233427	0	0	0	0	0	0	0	0	0
k__Bacteria;p__Nitrospirae;c__Nitrospira;o__Nitrospirales;f__Nitrospiraceae;g__Leptospirillum	0	0	0	7.41e-05	0	0	0	0	0	0.000157878	0	0	0	0	0	0	0	0
k__Bacteria;p__Actinobacteria;c__Coriobacteriia;o__Coriobacteriales;f__Coriobacteriaceae;g__Coriobacteriaceae_UCG-002	0	0	0	7.41e-05	0	0	0	0	0	0	0	0	0	0	0	0	7.87e-05	7.89e-05
k__Bacteria;p__Proteobacteria;c__Deltaproteobacteria;o__Myxococcales;f__uncultured;g__uncultured_bacterium	0	0	0	0	0	0	0	0	0	0	0	0	0	0	0.000231143	0	0	0
k__Bacteria;p__Actinobacteria;c__Actinobacteria;o__Frankiales;f__Sporichthyaceae;g__uncultured	0	0	0	7.41e-05	0	0	0.000155836	0	0	0	0	0	0	0	0	0	0	0
k__Bacteria;p__Proteobacteria;c__Deltaproteobacteria;o__Myxococcales;f__mle1-27;g__unidentified	0	0	7.13e-05	0	0	0	0	0.000157134	0	0	0	0	0	0	0	0	0	0
k__Bacteria;p__Bacteroidetes;c__Cytophagia;o__Cytophagales;f__Cytophagaceae;g__Dyadobacter	0	0	0	0.000148203	0	0	0	0	0	7.89e-05	0	0	0	0	0	0	0	0
k__Bacteria;p__Proteobacteria;c__Alphaproteobacteria;o__Rhizobiales;f__Bradyrhizobiaceae;g__Rhodopseudomonas	0	0	0	0.000148203	0	0	0	0	0	7.89e-05	0	0	0	0	0	0	0	0
k__Bacteria;p__Firmicutes;c__Clostridia;o__Halanaerobiales;f__ODP1230B8.23;g__uncultured_bacterium	0	0	0	0	7.45e-05	7.25e-05	0	0	0	7.89e-05	0	0	0	0	0	0	0	0
k__Bacteria;p__Tenericutes;c__Mollicutes;o__Mollicutes_RF9;f__uncultured_Erysipelotrichaceae_bacterium;g__uncultured_Erysipelotrichaceae_bacterium	0	0	0	0	0.000223514	0	0	0	0	0	0	0	0	0	0	0	0	0
k__Bacteria;p__Actinobacteria;c__Actinobacteria;o__Micrococcales;f__Microbacteriaceae;g__Rhodoglobus	0	0	0	0.000222305	0	0	0	0	0	0	0	0	0	0	0	0	0	0
k__Bacteria;p__Proteobacteria;c__Alphaproteobacteria;o__Rhizobiales;f__Bradyrhizobiaceae;g__unidentified	0	0	0.000142552	0	0	0	0	0	0	0	0	7.86e-05	0	0	0	0	0	0
k__Bacteria;p__Actinobacteria;c__Actinobacteria;o__Corynebacteriales;f__Corynebacteriaceae;g__uncultured	0	7.27e-05	0	0.000148203	0	0	0	0	0	0	0	0	0	0	0	0	0	0
k__Bacteria;p__Actinobacteria;c__Actinobacteria;o__Frankiales;f__Geodermatophilaceae;g__Blastococcus	0	0	0	0.000148203	0	7.25e-05	0	0	0	0	0	0	0	0	0	0	0	0
k__Bacteria;p__Bacteroidetes;c__Flavobacteriia;o__Flavobacteriales;f__Flavobacteriaceae;g__Chryseobacterium	0	0	0	0.000148203	0	7.25e-05	0	0	0	0	0	0	0	0	0	0	0	0
k__Bacteria;p__Firmicutes;c__Negativicutes;o__Selenomonadales;f__Veillonellaceae;g__Veillonellaceae_UCG-001	0	0	0	0	7.45e-05	0.000145012	0	0	0	0	0	0	0	0	0	0	0	0
k__Bacteria;p__Actinobacteria;c__Actinobacteria;o__Micrococcales;f__Micrococcaceae;g__Rothia	0	0.000145328	0	0	0	7.25e-05	0	0	0	0	0	0	0	0	0	0	0	0
k__Bacteria;p__Cyanobacteria;c__Chloroplast;o__unidentified;f__unidentified;g__unidentified	0	0	0.000142552	0	7.45e-05	0	0	0	0	0	0	0	0	0	0	0	0	0
k__Bacteria;p__Acidobacteria;c__Subgroup_18;o__uncultured_bacterium;f__uncultured_bacterium;g__uncultured_bacterium	0	0	0.000213828	0	0	0	0	0	0	0	0	0	0	0	0	0	0	0
k__Bacteria;p__Aminicenantes;c__uncultured_bacterium;o__uncultured_bacterium;f__uncultured_bacterium;g__uncultured_bacterium	0	0	0.000213828	0	0	0	0	0	0	0	0	0	0	0	0	0	0	0
k__Bacteria;p__Armatimonadetes;c__Chthonomonadetes;o__Chthonomonadales;f__unidentified;g__unidentified	0	0	0.000213828	0	0	0	0	0	0	0	0	0	0	0	0	0	0	0
k__Bacteria;p__Chloroflexi;c__Gitt-GS-136;o__uncultured_bacterium;f__uncultured_bacterium;g__uncultured_bacterium	0	0	0.000213828	0	0	0	0	0	0	0	0	0	0	0	0	0	0	0
k__Bacteria;p__Chloroflexi;c__P2-11E;o__uncultured_bacterium;f__uncultured_bacterium;g__uncultured_bacterium	0	0	0.000213828	0	0	0	0	0	0	0	0	0	0	0	0	0	0	0
k__Bacteria;p__Chloroflexi;c__SJA-15;o__uncultured_Chloroflexi_bacterium;f__uncultured_Chloroflexi_bacterium;g__uncultured_Chloroflexi_bacterium	0	0	0.000213828	0	0	0	0	0	0	0	0	0	0	0	0	0	0	0
k__Bacteria;p__Nitrospirae;c__Nitrospira;o__Nitrospirales;f__FW13;g__unidentified	0	0	0.000213828	0	0	0	0	0	0	0	0	0	0	0	0	0	0	0
k__Bacteria;p__Nitrospirae;c__Nitrospira;o__Nitrospirales;f__Sh765B-TzT-35;g__uncultured_bacterium	0	0	0.000213828	0	0	0	0	0	0	0	0	0	0	0	0	0	0	0
k__Bacteria;p__Parcubacteria;c__uncultured_Parcubacteria_group_bacterium;o__uncultured_Parcubacteria_group_bacterium;f__uncultured_Parcubacteria_group_bacterium;g__uncultured_Parcubacteria_group_bacterium	0	0	0.000213828	0	0	0	0	0	0	0	0	0	0	0	0	0	0	0
k__Bacteria;p__Proteobacteria;c__Alphaproteobacteria;o__Rhizobiales;f__Bradyrhizobiaceae;g__uncultured	0	0	0.000213828	0	0	0	0	0	0	0	0	0	0	0	0	0	0	0
k__Bacteria;p__Proteobacteria;c__Alphaproteobacteria;o__Rhodospirillales;f__DA111;g__uncultured_forest_soil_bacterium	0	0	0.000213828	0	0	0	0	0	0	0	0	0	0	0	0	0	0	0
k__Bacteria;p__Proteobacteria;c__Deltaproteobacteria;o__Myxococcales;f__P3OB-42;g__unidentified	0	0	0.000213828	0	0	0	0	0	0	0	0	0	0	0	0	0	0	0
k__Bacteria;p__Proteobacteria;c__Deltaproteobacteria;o__Myxococcales;f__Phaselicystidaceae;g__Phaselicystis	0	0	0.000213828	0	0	0	0	0	0	0	0	0	0	0	0	0	0	0
k__Bacteria;p__Verrucomicrobia;c__Spartobacteria;o__Chthoniobacterales;f__DA101_soil_group;g__unidentified	0	0	0.000213828	0	0	0	0	0	0	0	0	0	0	0	0	0	0	0
k__Bacteria;p__Proteobacteria;c__Gammaproteobacteria;o__Enterobacteriales;f__Enterobacteriaceae;g__Citrobacter	0	0	0	0	0	0	0	0	0	0	0	0.000157146	0	0	0	0	0	0
k__Bacteria;p__Actinobacteria;c__Coriobacteriia;o__Coriobacteriales;f__Coriobacteriaceae;g__Atopobium	0	0	0	0	0	0	0.000155836	0	0	0	0	0	0	0	0	0	0	0
k__Bacteria;p__Actinobacteria;c__Actinobacteria;o__Frankiales;f__uncultured;g__unidentified	0	0	0	0	7.45e-05	0	0	0	0	7.89e-05	0	0	0	0	0	0	0	0
k__Bacteria;p__Proteobacteria;c__Gammaproteobacteria;o__Xanthomonadales;f__Xanthomonadaceae;g__unidentified	0	0	0	7.41e-05	0	0	0	0	0	0	0	7.86e-05	0	0	0	0	0	0
k__Bacteria;p__Actinobacteria;c__Actinobacteria;o__Micrococcales;f__Intrasporangiaceae;g__Phycicoccus	0	0	0	0.000148203	0	0	0	0	0	0	0	0	0	0	0	0	0	0
k__Bacteria;p__Chloroflexi;c__Thermomicrobia;o__AKYG1722;f__unidentified;g__unidentified	0	0	0	0.000148203	0	0	0	0	0	0	0	0	0	0	0	0	0	0
k__Bacteria;p__Cyanobacteria;c__Chloroplast;o__uncultured_bacterium;f__uncultured_bacterium;g__uncultured_bacterium	0	0	0	0.000148203	0	0	0	0	0	0	0	0	0	0	0	0	0	0
k__Bacteria;p__FBP;c__uncultured_bacterium;o__uncultured_bacterium;f__uncultured_bacterium;g__uncultured_bacterium	0	0	0	0.000148203	0	0	0	0	0	0	0	0	0	0	0	0	0	0
k__Bacteria;p__Firmicutes;c__Bacilli;o__Lactobacillales;f__Aerococcaceae;g__Facklamia	0	0	0	0.000148203	0	0	0	0	0	0	0	0	0	0	0	0	0	0
k__Bacteria;p__Lentisphaerae;c__Lentisphaeria;o__Victivallales;f__vadinBE97;g__unidentified	0	0	0	0.000148203	0	0	0	0	0	0	0	0	0	0	0	0	0	0
k__Bacteria;p__Proteobacteria;c__Alphaproteobacteria;o__Rhizobiales;f__Methylobacteriaceae;g__Meganema	0	0	0	0.000148203	0	0	0	0	0	0	0	0	0	0	0	0	0	0
k__Bacteria;p__Proteobacteria;c__Alphaproteobacteria;o__Sphingomonadales;f__AKYG937;g__Sphingosinicella_sp._YJ22	0	0	0	0.000148203	0	0	0	0	0	0	0	0	0	0	0	0	0	0
k__Bacteria;p__Proteobacteria;c__Alphaproteobacteria;o__Rhizobiales;f__Rhizobiaceae;g__Kaistia	0	0	0	0	7.45e-05	7.25e-05	0	0	0	0	0	0	0	0	0	0	0	0
k__Bacteria;p__Firmicutes;c__Bacilli;o__Bacillales;f__Bacillaceae;g__Anoxybacillus	0	0	7.13e-05	0	7.45e-05	0	0	0	0	0	0	0	0	0	0	0	0	0
k__Bacteria;p__Firmicutes;c__Clostridia;o__Clostridiales;f__Clostridiaceae_1;g__Clostridium_sensu_stricto_2	0	7.27e-05	0	0	0	7.25e-05	0	0	0	0	0	0	0	0	0	0	0	0
k__Bacteria;p__Chloroflexi;c__Gitt-GS-136;o__unidentified;f__unidentified;g__unidentified	0	0	0.000142552	0	0	0	0	0	0	0	0	0	0	0	0	0	0	0
k__Bacteria;p__Proteobacteria;c__Deltaproteobacteria;o__43F-1404R;f__unidentified;g__unidentified	0	0	0.000142552	0	0	0	0	0	0	0	0	0	0	0	0	0	0	0
k__Bacteria;p__Proteobacteria;c__Gammaproteobacteria;o__Xanthomonadales;f__uncultured;g__uncultured_bacterium	0	0	0.000142552	0	0	0	0	0	0	0	0	0	0	0	0	0	0	0
k__Bacteria;p__Acidobacteria;c__Blastocatellia;o__Blastocatellales;f__Blastocatellaceae_(Subgroup_4);g__uncultured	0	0	0	0	0	0	0	0	0	7.89e-05	0	0	0	0	0	0	0	0
k__Bacteria;p__Bacteroidetes;c__Bacteroidia;o__Bacteroidales;f__Rikenellaceae;g__Rikenella	0	0	0	0	0	0	0	0	0	7.89e-05	0	0	0	0	0	0	0	0
k__Bacteria;p__Firmicutes;c__Clostridia;o__Clostridiales;f__Peptococcaceae;g__Desulfotomaculum	0	0	0	0	0	0	0	0	0	0	0	0	0	0	0	0	7.87e-05	0
k__Bacteria;p__Proteobacteria;c__Betaproteobacteria;o__Burkholderiales;f__Comamonadaceae;g__Pelomonas	0	0	0	0	0	0	0	0	0	0	0	0	0	0	0	0	7.87e-05	0
k__Bacteria;p__Cyanobacteria;c__Melainabacteria;o__Gastranaerophilales;f__uncultured_rumen_bacterium;g__uncultured_rumen_bacterium	0	0	0	0	0	0	0	7.86e-05	0	0	0	0	0	0	0	0	0	0
k__Bacteria;p__Proteobacteria;c__Alphaproteobacteria;o__Rhodobacterales;f__Rhodobacteraceae;g__uncultured	0	0	0	0	0	0	0	7.86e-05	0	0	0	0	0	0	0	0	0	0
k__Bacteria;p__Synergistetes;c__Synergistia;o__Synergistales;f__Synergistaceae;g__Fretibacterium	0	0	0	0	0	0	0	0	0	0	7.77e-05	0	0	0	0	0	0	0
k__Bacteria;p__Actinobacteria;c__Actinobacteria;o__Micrococcales;f__Intrasporangiaceae;g__Tetrasphaera	0	0	0	7.41e-05	0	0	0	0	0	0	0	0	0	0	0	0	0	0
k__Bacteria;p__Chloroflexi;c__Chloroflexia;o__Chloroflexales;f__Roseiflexaceae;g__Roseiflexus	0	0	0	7.41e-05	0	0	0	0	0	0	0	0	0	0	0	0	0	0
k__Bacteria;p__Actinobacteria;c__Thermoleophilia;o__Solirubrobacterales;f__Solirubrobacteraceae;g__Solirubrobacter	0	0	0	0	0	7.25e-05	0	0	0	0	0	0	0	0	0	0	0	0
k__Bacteria;p__Proteobacteria;c__Betaproteobacteria;o__Rhodocyclales;f__Rhodocyclaceae;g__uncultured	0	0	7.13e-05	0	0	0	0	0	0	0	0	0	0	0	0	0	0	0
